# Supplementary material for: Truncated titin is structurally integrated into the human dilated cardiomyopathic sarcomere
Source: J Clin Invest. 2024 Jan 16;134(2):e169753. doi: 10.1172/JCI169753 (PMC10763722; doi:10.1172/JCI169753)
Supplement: Supplemental table 1 [file jci-134-169753-s012.xlsx]

## Sheet: Munka1
ID	Age at diagnosis	Age at HTx	Sex	eGFR	AST	ALT	GGT	ALP	Total bilirubin	WBC	CRP	Any LVAD	ECMO	Comments	Pathogenic mutations
			Male = 0; Female = 1	mL/min/1.73m2	U/L	U/L	U/L	U/L	µmol/L	G/L	mg/L
TTNtv- group
TX00002	51	56	1	60	21	10	86	207	41.7	3.3		0			MYBPC3:p.Arg495Gln
TX00003	55	58	0	31	86	48	121	191	83	7.4		0
TX00006	21	25	0	63	22	29	41	88	24	9.6		0			RBM20:p.Glu913Lys
TX00007	34	35	1	58	13	5	26	213	33	7		0
TX00008	39	46	0	90	21	34	202	379	24	6.6		0
TX00010	51	54	0	53	14	15	230	293	31	5.7		0
TX00013	42	49	0	57	21	16	530	384	39	7		0
TX00015	49	58	1	48	47	29	190	378	40	11.5		0
TX00018	56	58	0	31.1	8	7	34	59		10.7		0		ischemic cardiomyopathy
TX00021		59	0	78	50	16	123	338	16	9.9		0		ischemic cardiomyopathy
TX00025	39	41	0	81.3	29	33	101	105		6.7		0			MYH7:p.Arg1606GlnfsTer18, LMNA:p.Arg321Ter, LAMA2:p.Arg683SerfsTer21
TX00028	36	42	0	100	34	16	198	134	23	6.2		0
TX00029	36	40	0	90	28	16	30	109	24.5	10.1		1			CREB3L3:p.Arg385Ter
TX00033	33	39	0	90	29	21	85	78	35	9.5		0
TX00040	43	46	1	70	22	19	253	171	8.8	7.2		0			LMNA:p.Arg335Trp
TX00042	47	59	0	73.3	14	16	33	67	4	8		0
TX00043	67	68	0	62	25	35	168	304	9	8		0
TX00047	39	42	0	55	31	52	140	213		8		0
TX00050	44	60	0	65	32	26	69	145	23.7	9.69		0
TX00053	47	50	0	45.5	18	17	149	96	43.9	11.06	3.93	0
TX00055	44	52	0	58	18	31	140	61	5.4	9.65	4.04	0
TX00056	34	45	0	60	56	53	112	48		6.2		0
TX00057	40	51	0	62.6	17	19	54	84	23.3	3.62	0.81	0
TX00059	23	23	1	60	32	42	33	182	11	9		0
TX00061	28	39	0	107	26	24	184	203	44	7.6		0
TX00062	47	62	0	46.9	57	18	17	59	27	6.47	3.93	1	1		PCSK9:p.Phe150CysfsTer20
TX00063	57	63	0	73	9	8	51	113	5.2	6.46	15.08	0
TX00065	53	63	0	84	28	15	354	154	37.5	7.5	13.8	0
TX00066	46	50	0	60	40	37	107	315	44.2	7.7	14	0
TX00067	56	57	1	80	28	30	103	97	11	7.4	0	0
TX00069		62	1	54.1	30	28	26	49	8	6.8	0.98	0
TX00071	55	62	0	31.4	15	12		42		7.58	5.57	0			FKTN:p.Pro440LeufsTer28
TX00073		59	0	56	37	80	192	96	34	7.2	0.44	0
TX00077	40	44	0	52	27	9	174	382	28.7	3.5	8.9	1
TX00080	49	55	1	58	38	25	101	155	18	7.7		0			LMNA:p.Arg377Cys
TX00082	27	27	0	76.7	45	54	95	93	66.5	17.79	9.13	0
TX00083	37	43	1	73.3	43	23	22	54	4.9	4.54	0.03	0			DSP:p.Gln1944Ter
TX00084	44	57	0	79.5	20	28	78	75	38.7	24.51	123.74	0
TX00085		47	0	33.2	24	14	257	203	53.8	6.47	44.36	0			LMNA:p.Glu161Lys
TX00087	41	55	0	55.4	31	31	99	91	36.4	5.58	1.37	0
TX00088	29	41	0	60	37	34	204	98	34	7.2		0
TX00090	33	34	0	90	16	20	126	146	19.7	7.69	20.59	1	1		BAG3:p.Gln304Ter
TX00096	30	38	0	59.9	23	31	120	42	4.9	5.98	15.11	0
TX00098	52	59	0	68	23	34	41	35	9.3	12.04	2.32	0
TX00101	51	58	1	44.8	30	25	295	231	29.3	11.41	5.74	0
TX00103	44	47	0	70.3	26	21	57	47	7.5	9.38		0
TX00104	42	48	1	97	22	12	13	331	7.4	6.5	0.6	1	1
TX00105	49	57	0	60	69	46	304	105	43.1	7.53	22.6	0
TX00108	50	56	1	65.8	36	22	37	94	8.4	5.2	2.5	0
TX00113	44	58	1	80	63	29	73	112	13.4	5.25	5	0			DSP:c.2298-1G>C
TX00114	55	56	0	80	30	30	98	108	14.5	8.32	26	0
TX00118	39	46	0	96	21	10	25	133	8.2	8.2	5	1		ischemic cardiomyopathy
TX00119	63	66	0	71	28	50	92	62	26.8	8.76	5.53	0		ischemic cardiomyopathy
TX00121	21	37	0	77	21	11	17	163	9.8	5.6	4.1	0
TX00122	34	45	1	90	25	18	97	177	6.1	8.29	8.58	1	1		BAG3:p.Asp178Ter
TX00123	60	64	0	61	23	45	231	529	31.5	6.2	6.6	0			PLN:p.Leu39Ter
TX00127	58	59	0	71	24	31	36	61	9.3	7.9	2	0
TX00128	42	42	0	90	96	185	165	378	21.2	8.7	36	1			TNNI3:p.Met155Thr
TX00132		34	0	90	27	28	474	348	59	8.8	8	0
TX00133	54	54	0	67	21	22	26	62	6.9	8.04	0.82	0
TX00137	57	59	1	80.1	15	12	19	65	7.6	9.23	4.04	0
TX00141		38	0	58.6	24	141	170	127	18.1	5.86	10.99	0			MIB1:p.Arg371Ter
TX00150	53	54	0	32.8	30	25	25	32	7.7	7.31	0.14	0
TX00151		50	0	86	26	11	393	200	29.7	7.39	2.98	0
TX00153	46	47	0	90	27	24	409	152	44	6.02	4.1	0
TX00154	29	35	0	110	32	76	109	321	11.4	10.2	52.7	0
TX00155	51	58	0	71	61	31	124	90	11.6	5.9	28.2	0
TX00159	41	50	0	80	26	41	124	65	23.8	15.38	1.1	0
TX00161	27	40	1	90	40	71	128		10.3	11.28	3.56	0		myocarditis-related cardiomyopathy
TX00164	23	39	0	80	27	260	190	138	58	7.7	8	0
TX00168	28	28	0	90	39	62	42	80	8.1	9.43	0.98	0		toxic or chemotherapy-associated cardiomyopathy
TX00173	35	36	0	128	19	18	56	103		11.9	0.53	1	1
TX00176	23	30	0	90	29	26	32	74	7	6.9	2.32	0
TX00177	42	51	0	111	22	29	126	139	12	7.1	22	0
TX00179	46	50	0	59.2	13	9	155	118	18	7.99	13.01	0			PCSK9:p.Trp156Ter
TX00180	37	51	0	45.8	14	15	253	179	23.7	6.95	26.69	0
TX00186	46	54	0	72	24	24	366	472	34.7	8.26	8.82	0			HADHA:p.Glu510Gln
TX00187	38	46	0	71	28	33	234	461	15.9	6.1	2.97	0			DSP:p.Ser2168ArgfsTer18
TX00193	42	45	0	100	37	65	68	148		7.1	4.7	0			CBS:p.Asp444Asn
TX00196	49	57	0	60	26	23	44	101		9.5	2.4	0
TX00197	46	54	0	80	55	53	107	95	11.9	7.6	5	0
TX00200	52	53	0	31	30	32	37	70	7	8.74	7.86	0
TX00203	49	52	1	60	21	14	31	45		8.2	3.3	0	1
TX00205	55	61	0	60	37	34	109	98	30	6	7.9	0
TX00207	58	60	1	84	23	12	69	70	18	5.3	3.65	0			TRDN:c.1537+1G>A
TX00215	38	48	0	95	21	27	45	58	11.1	7.17	0.5	0
TX00217		56	1	80	80	98	368	138	31.3	6.96	3	0		ischemic cardiomyopathy
TX00221	41	58	1	68	36	31	137	142	11.6	6.7	3.7	0			DSP:p.Asn1055LysfsTer33
TX00222	53	57	0	78	28	30	71		9.3	9.2	4	0
TX00224	25	25	0	109	38	195	77	63		7.9	18.5	0	1
TX00228	30	33	1	124	24	21	43	79	18.8	6.2	1.8	0
TX00231	57	62	1	68	28	25	101	69	33.6	8.2	37.1	0
TX00233	59	59	0	76	95	23	18	46		7.3		1	1
TX00234	45	55	0	60	15	18	32	50	76	12	3.15	1	1
TX00235		44	1	109	19	19	566	234	24.2	6.48	4.7	0		toxic or chemotherapy-associated cardiomyopathy
TX00237	36	49	0	47.3		20	544	302	19.3	4.37	13.26	0			MYH6:p.Tyr554Ter
TX00240	50	53	0	77	30	34	62	69	12.7	9.06	14.89	0
TX00242	36	48	1	95	35	22	299		18.3	5.8	3.9	0
TX00246	32	61	0	66.8	38	20	97	129	5.2	9.87	37.52	0	1
TX00247	21	27	0	90	23	17	166	178	12.5	10.43	19.69	0
TX00248	39	53	1	81	18	14	78	64	7.1	6.7	3.1	0
TX00253	41	46	0	54.1	18	20	108	96	31.7	8.64	0.47	0
TX00254	50	66	0	49.9	36	38	47	87	41	8.4	3.6	0
TX00258	46	66	0	82	20	17	39	92		6.62	10.2	0
TX00259	36	47	0	63	17	22	11	94	2.4	8.29	0.4	0
TX00260		46	1	42	348	19	86	29	10	8	33.4	0		toxic or chemotherapy-associated cardiomyopathy	AKAP9:p.Ser960IlefsTer6
TX00261	47	59	0	44.6	44	18	223	194	33.7	9.26	11.45	0
TX00262	42	50	0	62	29	26	89	93	19.9	8.8	0.96	0			RYR2:p.Gly2182Ter
Average	42.8265	49.6852		71.2343	33.757	33.8889	133.327	147.8	23.0177	8.04722	10.7857
St.dev.	10.427	10.3198		20.1512	34.691	36.5115	120.19	109.016	16.4957	2.69059	16.8181
Ratio			24% female									0.103
ID		Age at HTx	Sex	eGFR	AST	ALT	GGT	ALP	Total bilirubin	WBC	CRP	Any LVAD	ECMO
			Male = 0; Female = 1	mL/min/1.73m2	U/L	U/L	U/L	U/L	µmol/L	G/L	mg/L
TTNtv+ group
TX00001	38	47	0									0			TTN:p.Ser26173AsnfsTer9
TX00012	50	58	1	27	21	13	33	62	12	7.2		0			TTN:p.Tyr24904Ter
TX00034	39	49	0	80.7	24	25	19	55	8.6	8.8		0		myocarditis-related cardiomyopathy	TTN:p.Tyr15594Ter
TX00036	48	57	0	90	19	18	41	85		8.4		0			TTN:p.Asp27781ThrfsTer3
TX00060	44	54	0	60	19	16	38	100		6.8		0			TTN:p.Arg31670Ter
TX00075	38	52	0	50.8	22	24	179	120	18	6.1	4.81	0			TTN:p.Trp18920Ter
TX00078	62	64	0	90	11	6	34	250	7	5	1.28	0			TTN:p.Gly20400MetfsTer6
TX00089	53	59	0	83	19	19	8	199	4	6.7	0.1	0			TTN:p.Ser23688Ter
TX00094	52	54	0	60	18	7	35	60		7.8	6.7	0			TTN:p.Trp34600Ter
TX00100	45	58	0	90	27	29	44	102	18.9	7.14	10.25	0			TTN:p.Ile23072LeufsTer46, RAF1:p.Pro51LysfsTer2
TX00140	48	54	0	75	106	73	318	280	81	8.7	8.3	0			TTN:p.Arg20788CysfsTer6
TX00147	23	29	0	60	18	20	60	89	19.2	5.95	7.47	1	1		TTN:p.Arg25378SerfsTer4
TX00157	36	51	0	60.5	43	28	79	181	29.5	5.64	44.07	0			TTN:p.Arg27414Ter, TRPM4:p.Gln752Ter
TX00190	29	42	0	57	19	22	364		30.8	13.4	11.83	0		ventricular septal defect	TTN:p.Val30143Ter
TX00213	35	35	0	100	24	52	99	71	10	9		0			TTN:p.Ile23072LeufsTer46
TX00214	50	59	0	55.2	21	15	11	37	8.2	6.72	1.66	0			TTN:p.Ser20826Ter
TX00216		55	0	59	24	25	120	146	8.3	8.17	3.68	0		familial DCM	TTN:p.Glu30302LysfsTer37
TX00226	18	20	0	73	30	74	79	95	41	9.7	4.03	0			TTN:p.Ser20826Ter
TX00238	40	43	0	92	59	61	92	75		9.8	2	0			TTN:p.Trp32944Ter
Average	41.5556	49.4737		70.1778	29.1111	29.2778	91.8333	118.059	21.1786	7.83444	8.16769
St.dev.	11.0252	11.2959		18.8147	22.0264	21.0819	100.494	70.3176	20.2871	1.96567	11.3682
ratio			5.3% female									0.053
t-test, P-value	0.638395	0.935388		0.835752	0.584132	0.603702	0.168791	0.279349	0.706007	0.748706	0.589976
