# Supplementary material for: Truncated titin is structurally integrated into the human dilated cardiomyopathic sarcomere
Source: J Clin Invest. 2024 Jan 16;134(2):e169753. doi: 10.1172/JCI169753 (PMC10763722; doi:10.1172/JCI169753)
Supplement: Supplemental table 2 [file jci-134-169753-s013.xlsx]

## Sheet: Sheet1
TTNtv-
ID	LV-ED diameter	Right Ventricular Diastolic Diameter ( mm )	Posterior wall diastolic diameter (LWPDd) ( mm )	Ascending aorta diameter ( mm )	Sepum Diastolic Diameter (IVSDd) ( mm )	Left atrial diameter (longitudinal) ( mm )	Left atrial diameter (horizontal) ( mm )	Right atrial diameter (longitudinal) ( mm )	Right atrial diameter (horizotal) ( mm )	EF (Simpson method) ( % )	TAPSE ( mm )	Any LVAD	ECMO	Date of Dg	Date of HTx	Time from Dg to HTx (years)	N2BA/N2B
TX00082	72	41	9	21	8	59	42	50	32	20	14	0	0	2014	2014-11-22 09:30	0	0.638889
TX00098	64	30	12	32	1	36	48	37	45	30	16	0	0	2008	2015-04-11 13:20	7	0.627451
TX00128	68					46	24			13		1	0	2015	2015-11-16 06:30	0	0.636542
Average	68	35.5	10.5	26.5	4.5	47	38	43.5	38.5	21	15					2.33333	0.634294
St.dev.	4	7.77817	2.12132	7.77817	4.94975	11.5326	12.49	9.19239	9.19239	8.544	1.41421					4.04145	0.0060413
TTNtv+
ID	LV-ED diameter	Right Ventricular Diastolic Diameter ( mm )	Posterior wall diastolic diameter (LWPDd) ( mm )	Ascending aorta diameter ( mm )	Sepum Diastolic Diameter (IVSDd) ( mm )	Left atrial diameter (longitudinal) ( mm )	Left atrial diameter (horizontal) ( mm )	Right atrial diameter (longitudinal) ( mm )	Right atrial diameter (horizotal) ( mm )	EF (Simpson method) ( % )	TAPSE ( mm )	Any LVAD	ECMO	Date of Dg	Date of HTx	Time from Dg to HTx (years)	N2BA/N2B
TX00075	85			33		72		61		11	23	0	0	2000	2014-10-08 09:55	14	0.53203
TX00078	63	38				61		56		22	16	0	0	2012	2014-10-21 18:05	2	0.652542
TX00140	52	38		37	12			38		28	10	0	0	2010	2016-01-16 11:00	6	0.660107
Average	66.6667	38		35	12	66.5		51.6667		20.3333	16.3333					7.33333	0.614893
St.dev.	16.8028	0		2.82843		7.77817		12.0968		8.62168	6.50641					6.1101	0.0718611
