# Supplementary material for: Truncated titin is structurally integrated into the human dilated cardiomyopathic sarcomere
Source: J Clin Invest. 2024 Jan 16;134(2):e169753. doi: 10.1172/JCI169753 (PMC10763722; doi:10.1172/JCI169753)
Supplement: Supplemental table 3 [file jci-134-169753-s014.xlsx]

## Sheet: Sheet1
127 samples				DCM SUBSET variants	13815
	Identified variants	Unique
Trusight Cardio variants, 174 genes	35635	1941		dbSNP, COSMIC dabase		percent
DCM subset, 50 genes	13815	845		known variants	13757	0.995802
TTN gene	4428	400		newly identified variants	58	0.00419834
potentially pathogen variants TruSight Cardio genes	48	in 44 samples		ClinVar database		percent
based on annotation	15			annotated in ClinVar	13503	0.977416
based on consequence	33			not annotated	312	0.0225841
				Clinical Significance		percent
More than 1 potentially pathogenic variant/sample				Benign/Likely_benign	13122	0.971784
sample ID	number of pathogenic variants			pathogenic/Likely_pathogenic	12	0.000888691
25	3	LAMA2, LMNA, MYH7		Conflicting_interpretations_of_pathogenicity	382	0.02829
100	2	RAF1, TTN		Uncertain_significance	71	0.00525809
157	2	TRPM4, TTN		not annotated	228	0.0168851
				gnomAD v2.1.1. database		percent
				variants	13589	0.983641
				MAF values
				0.01-1	13004
				0.001-0.01	346
				<0.001	239
				Consequence of variant		percent
				synonymous variant	6951	0.503149
				synonymous variant in splice region	323	0.0233804
				missense variant	5082	0.367861
				missense variant in splice region	321	0.0232356
				stop lost	32	0.00231632
				stop gained	15	0.00108578
				frameshift variant	23	0.00166486
				inframe deletion or insertion	8	0.000579081
				intron variant	945	0.0684039
				intron variant in splice region	68	0.00492219
				splice acceptor or donor variant	3	0.000217155
				3' or 5' UTR variant	44	0.00318494
				Potentially pathogenic variants
				TTN	19	0.149606
				DSP	4	0.0314961
				LMNA	4	0.0314961
				BAG3	2	0.015748
				FKTN	1	0.00787402
				LAMA2	1	0.00787402
				MYBPC3	1	0.00787402
				MYH6	1	0.00787402
				MYH7	1	0.00787402
				PLN	1	0.00787402
				RBM20	1	0.00787402
				TNNI3	1	0.00787402
