# Supplementary material for: Truncated titin is structurally integrated into the human dilated cardiomyopathic sarcomere
Source: J Clin Invest. 2024 Jan 16;134(2):e169753. doi: 10.1172/JCI169753 (PMC10763722; doi:10.1172/JCI169753)
Supplement: Supplemental table 4 [file jci-134-169753-s015.xlsx]

## Sheet: Munka1
sample	variant_ID	CHROM	POS	VAF	Gene	SYMBOL	EXON	INTRON	HGVSc	cDNA_position	Codons	CDS_position	HGVSp	Protein_position	Amino_acids	Consequence	Existing_variation	Clinvar_ID	Clinical Significance	gnomAD_AF	gnomAD_FIN_AF	gnomAD_NFE_AF	PUBMED	DCM gene
1	chr2-179432337-TTTAC-T	2	179432337	0.408207	ENSG00000155657	TTN	326/363		ENST00000589042.1:c.78518_78521del	78743-78746	aGTAAa/aa	78518-78521	ENSP00000467141.1:p.Ser26173AsnfsTer9	26173-26174	SK/X	frameshift_variant								1
2	chr11-47364269-C-T	11	47364269	1	ENSG00000134571	MYBPC3	17/35		ENST00000545968.1:c.1484G>A	1539	cGg/cAg	1484	ENSP00000442795.1:p.Arg495Gln	495	R/Q	missense_variant	rs200411226&CM981324&COSV57022742	164113	Pathogenic/Likely_pathogenic	2.408e-05	0	4.426e-05	25741868&24033266&23861362&18403758&24510615&18409188&20624503&21239446&23396983&15519027&25031304&11499718&22857948&9562578&18957093&24093860&20019025&16715312&21638988	1
6	chr10-112581114-G-A	10	112581114	0.5248	ENSG00000203867	RBM20	11/14		ENST00000369519.3:c.2737G>A	2795	Gag/Aag	2737	ENSP00000358532.3:p.Glu913Lys	913	E/K	missense_variant	rs397516607&CM1616924&COSV65706173&COSV65707634		Pathogenic/Likely_pathogenic				24033266	1
12	chr2-179436147-A-T	2	179436147	0.552239	ENSG00000155657	TTN	326/363		ENST00000589042.1:c.74712T>A	74937	taT/taA	74712	ENSP00000467141.1:p.Tyr24904Ter	24904	Y/*	stop_gained								1
25	chr14-23885349-CGT-C	14	23885349	0.508475	ENSG00000092054	MYH7	34/40		ENST00000355349.3:c.4815_4816del	4978-4979	acACgc/acgc	4815-4816	ENSP00000347507.3:p.Arg1606GlnfsTer18	1605-1606	TR/TX	frameshift_variant								1
25	chr1-156105716-C-T	1	156105716	0.555556	ENSG00000160789	LMNA	6/12		ENST00000368300.4:c.961C>T	1173	Cga/Tga	961	ENSP00000357283.4:p.Arg321Ter	321	R/*	stop_gained	rs267607554&CM062822&COSV61543148	48096	pathogenic				24033266&16715312&24001739&19875404&21840938&17987279&24058181	1
25	chr6-129573388-AAG-A	6	129573388	0.547826	ENSG00000196569	LAMA2	14/65		ENST00000421865.2:c.2049_2050del	2094-2095	aAG/a	2045-2046	ENSP00000400365.2:p.Arg683SerfsTer21	682	K/X	frameshift_variant	rs202247790	38340	Conflicting_interpretations_of_pathogenicity	0.0001194	4.623e-05	0.0001584	23757202&27854218&25326637&22675738&9541105	1
29	chr19-4171733-C-T	19	4171733	0.592593	ENSG00000060566	CREB3L3	10/10		ENST00000078445.2:c.1153C>T	1300	Cga/Tga	1153	ENSP00000078445.1:p.Arg385Ter	385	R/*	stop_gained	rs753953218			1.606e-05	0	1.782e-05		0
34	chr2-179483495-G-T	2	179483495	0.481717	ENSG00000155657	TTN	251/363		ENST00000589042.1:c.46782C>A	47007	taC/taA	46782	ENSP00000467141.1:p.Tyr15594Ter	15594	Y/*	stop_gained	rs397517587&CM1410922&COSV59947618	47004	Likely_pathogenic				24033266&25589632&22335739	1
36	chr2-179427517-TC-T	2	179427517	0.446133	ENSG00000155657	TTN	326/363		ENST00000589042.1:c.83341del	83566	Gac/ac	83341	ENSP00000467141.1:p.Asp27781ThrfsTer3	27781	D/X	frameshift_variant								1
40	chr1-156105758-C-T	1	156105758	0.477679	ENSG00000160789	LMNA	6/12		ENST00000368300.4:c.1003C>T	1215	Cgg/Tgg	1003	ENSP00000357283.4:p.Arg335Trp	335	R/W	missense_variant	rs386134243&CM122838	36473	pathogenic/Likely_pathogenic				24033266&22224630&27723096	1
60	chr2-179411050-G-A	2	179411050	0.517028	ENSG00000155657	TTN	342/363		ENST00000589042.1:c.95008C>T	95233	Cga/Tga	95008	ENSP00000467141.1:p.Arg31670Ter	31670	R/*	stop_gained	rs1322596650&COSV59932918	451733	pathogenic	4.019e-06	0	8.882e-06		1
62	chr1-55512243-CTT-C	1	55512243	0.537415	ENSG00000169174	PCSK9	3/12		ENST00000302118.5:c.449_450del	738-739	TTt/t	448-449	ENSP00000303208.5:p.Phe150CysfsTer20	150	F/X	frameshift_variant	rs793888520	189307	Likely_benign	3.976e-06	0	8.79e-06	26036859	0
71	chr9-108397472-G-GCT	9	108397472	0.384615	ENSG00000106692	FKTN	10/10		ENST00000223528.2:c.1317_1318dup	1437-1438	cgc/cgCTc	1313-1314	ENSP00000223528.2:p.Pro440LeufsTer28	438	R/RX	frameshift_variant	rs886042778	284055	Conflicting_interpretations_of_pathogenicity	3.977e-06	0	8.795e-06		1
75	chr2-179463677-C-T	2	179463677	0.479032	ENSG00000155657	TTN	291/363		ENST00000589042.1:c.56760G>A	56985	tgG/tgA	56760	ENSP00000467141.1:p.Trp18920Ter	18920	W/*	stop_gained	COSV60054924							1
78	chr2-179455254-C-CAT	2	179455254	0.548533	ENSG00000155657	TTN	304/363		ENST00000589042.1:c.61197_61198insAT	61422-61423	-/AT	61197-61198	ENSP00000467141.1:p.Gly20400MetfsTer6	20399-20400	-/X	frameshift_variant								1
80	chr1-156105884-C-T	1	156105884	0.517241	ENSG00000160789	LMNA	6/12		ENST00000368300.4:c.1129C>T	1341	Cgc/Tgc	1129	ENSP00000357283.4:p.Arg377Cys	377	R/C	missense_variant	rs397517889&CM025348&COSV61542211	48031	pathogenic/Likely_pathogenic				24033266&24503780&21483645&18646565&20576434&18035086&12920062&16407522&12032588&21632249&23183350&10814726&16386954&21840938&16990647	1
83	chr6-7583325-C-T	6	7583325	0.59292	ENSG00000096696	DSP	24/24		ENST00000379802.3:c.5830C>T	6171	Cag/Tag	5830	ENSP00000369129.3:p.Gln1944Ter	1944	Q/*	stop_gained								1
85	chr1-156100532-G-A	1	156100532	0.5	ENSG00000160789	LMNA	2/12		ENST00000368300.4:c.481G>A	693	Gag/Aag	481	ENSP00000357283.4:p.Glu161Lys	161	E/K	missense_variant	rs28933093&CM032007	14504	pathogenic/Likely_pathogenic				18414213&12920062&17334235&18795223&18926329	1
89	chr2-179439796-G-T	2	179439796	0.498148	ENSG00000155657	TTN	326/363		ENST00000589042.1:c.71063C>A	71288	tCa/tAa	71063	ENSP00000467141.1:p.Ser23688Ter	23688	S/*	stop_gained								1
90	chr10-121435976-C-T	10	121435976	0.448113	ENSG00000151929	BAG3	4/4		ENST00000369085.3:c.910C>T	1216	Cag/Tag	910	ENSP00000358081.3:p.Gln304Ter	304	Q/*	stop_gained&splice_region_variant								1
94	chr2-179397542-C-T	2	179397542	0.462857	ENSG00000155657	TTN	358/363		ENST00000589042.1:c.103800G>A	104025	tgG/tgA	103800	ENSP00000467141.1:p.Trp34600Ter	34600	W/*	stop_gained								1
100	chr3-12660070-G-GGGTACCTCCACCACCGGTTCCACCTCCGGAGCCTTCCACTGGTGTTTTCCTATTT	3	12660070	0.144737	ENSG00000132155	RAF1	2/17		ENST00000251849.4:c.150_151insAAATAGGAAAACACCAGTGGAAGGCTCCGGAGGTGGAACCGGTGGTGGAGGTACC	590-591	-/AAATAGGAAAACACCAGTGGAAGGCTCCGGAGGTGGAACCGGTGGTGGAGGTACC	150-151	ENSP00000251849.4:p.Pro51LysfsTer2	50-51	-/K*ENTSGRLRRWNRWWRYX	stop_gained&frameshift_variant								0
100	chr2-179441847-AT-A	2	179441847	0.455357	ENSG00000155657	TTN	324/363		ENST00000589042.1:c.69214del	69439	Att/tt	69214	ENSP00000467141.1:p.Ile23072LeufsTer46	23072	I/X	frameshift_variant	COSV60041941							1
113	chr6-7574889-G-C	6	7574889	0.558442	ENSG00000096696	DSP		16/23	ENST00000379802.3:c.2298-1G>C							splice_acceptor_variant	rs1417627909							1
122	chr10-121431789-C-CT	10	121431789	0.458333	ENSG00000151929	BAG3	3/4		ENST00000369085.3:c.531dup	836-837	tct/tcTt	530-531	ENSP00000358081.3:p.Asp178Ter	177	S/SX	frameshift_variant								1
123	chr6-118880200-T-G	6	118880200	0.477011	ENSG00000198523	PLN	2/2		ENST00000357525.5:c.116T>G	308	tTa/tGa	116	ENSP00000350132.5:p.Leu39Ter	39	L/*	stop_gained	rs111033560&CM030697	13637	pathogenic/Likely_pathogenic	1.592e-05	0	3.523e-05	24033266&23861362&25928149&12639993&16235537&17655857&21167350&21332051	1
128	chr19-55665483-A-G	19	55665483	0.346457	ENSG00000129991	TNNI3	7/8		ENST00000344887.5:c.464T>C	607	aTg/aCg	464	ENSP00000341838.5:p.Met155Thr	155	M/T	missense_variant	rs397516352	43387	Likely_pathogenic				24033266	1
140	chr2-179454090-T-TAATGGTGTCCCCTGCA	2	179454090	0.286219	ENSG00000155657	TTN	304/363		ENST00000589042.1:c.62361_62362insTGCAGGGGACACCATT	62586-62587	-/TGCAGGGGACACCATT	62361-62362	ENSP00000467141.1:p.Arg20788CysfsTer6	20787-20788	-/CRGHHX	frameshift_variant								1
141	chr18-19378063-C-T	18	19378063	0.454545	ENSG00000101752	MIB1	8/21		ENST00000261537.6:c.1111C>T	1375	Cga/Tga	1111	ENSP00000261537.6:p.Arg371Ter	371	R/*	stop_gained	rs141236852	503664	Uncertain_significance	7.971e-05	0	9.696e-05		0
147	chr2-179434723-ACT-A	2	179434723	0.460772	ENSG00000155657	TTN	326/363		ENST00000589042.1:c.76134_76135del	76359-76360	agAGtt/agtt	76134-76135	ENSP00000467141.1:p.Arg25378SerfsTer4	25378-25379	RV/SX	frameshift_variant								1
157	chr19-49699740-C-T	19	49699740	0.510638	ENSG00000130529	TRPM4	17/25		ENST00000252826.5:c.2254C>T	2380	Cag/Tag	2254	ENSP00000252826.4:p.Gln752Ter	752	Q/*	stop_gained	rs769917929	373748	Conflicting_interpretations_of_pathogenicity	0.0007526	0	0.0001576		0
157	chr2-179428619-G-A	2	179428619	0.503074	ENSG00000155657	TTN	326/363		ENST00000589042.1:c.82240C>T	82465	Cga/Tga	82240	ENSP00000467141.1:p.Arg27414Ter	27414	R/*	stop_gained	rs766840243&COSV60154117	202415	Likely_pathogenic	8.045e-06	0	8.892e-06		1
179	chr1-55512263-64-GG-AA	1	55512263	0.5	ENSG00000169174	PCSK9	3/12		ENST00000302118.5:c.467-468GG>AA	757	tGg/tAg	467	ENSP00000303208.5:p.Trp156Ter	156	W/*	stop_gained	rs1557500768&COSV56165618	623459	Uncertain_significance					0
186	chr2-26418053-C-G	2	26418053	0.538462	ENSG00000084754	HADHA	15/20		ENST00000380649.3:c.1528G>C	1658	Gag/Cag	1528	ENSP00000370023.3:p.Glu510Gln	510	E/Q	missense_variant	rs137852769&CM940884	100085	pathogenic	0.001229	0.004019	0.001521	25741868&29095929&10352164&23868323&7811722&7846063&8770876&9003853&10518281&15902556&20583174	0
187	chr6-7583996-TAGTC-T	6	7583996	0.431429	ENSG00000096696	DSP	24/24		ENST00000379802.3:c.6504_6507del	6843-6846	AGTCag/ag	6502-6505	ENSP00000369129.3:p.Ser2168ArgfsTer18	2168-2169	SQ/X	frameshift_variant	rs1561702640	578291	Likely_pathogenic					1
190	chr2-179417199-AC-A	2	179417199	0.448819	ENSG00000155657	TTN	335/363		ENST00000589042.1:c.90427del	90652	Gtg/tg	90427	ENSP00000467141.1:p.Val30143Ter	30143	V/X	frameshift_variant								1
193	chr21-44478972-C-T	21	44478972	0.555556	ENSG00000160200	CBS	14/17		ENST00000398165.3:c.1330G>A	1590	Gac/Aac	1330	ENSP00000381231.3:p.Asp444Asn	444	D/N	missense_variant	rs28934891&CM960249	126	pathogenic/Likely_pathogenic	0.0003335	0	0.0002502	23757202&14722619&8755636&12552044	0
207	chr6-123600200-C-T	6	123600200	0.52381	ENSG00000186439	TRDN		25/40	ENST00000398178.3:c.1537+1G>A							splice_donor_variant	rs189125299&COSV62131975	408727	Uncertain_significance	0.0001425	0	0.0001078		0
213	chr2-179441847-AT-A	2	179441847	0.495082	ENSG00000155657	TTN	324/363		ENST00000589042.1:c.69214del	69439	Att/tt	69214	ENSP00000467141.1:p.Ile23072LeufsTer46	23072	I/X	frameshift_variant	COSV60041941							1
214	chr2-179453975-G-T	2	179453975	0.507042	ENSG00000155657	TTN	304/363		ENST00000589042.1:c.62477C>A	62702	tCa/tAa	62477	ENSP00000467141.1:p.Ser20826Ter	20826	S/*	stop_gained								1
216	chr2-179416721-TTC-T	2	179416721	0.373695	ENSG00000155657	TTN	335/363		ENST00000589042.1:c.90904_90905del	91129-91130	GAa/a	90904-90905	ENSP00000467141.1:p.Glu30302LysfsTer37	30302	E/X	frameshift_variant								1
221	chr6-7579587-A-AG	6	7579587	0.51358	ENSG00000096696	DSP	23/24		ENST00000379802.3:c.3164_3165insG	3505-3506	aac/aaGc	3164-3165	ENSP00000369129.3:p.Asn1055LysfsTer33	1055	N/KX	frameshift_variant								1
226	chr2-179453975-G-T	2	179453975	0.441989	ENSG00000155657	TTN	304/363		ENST00000589042.1:c.62477C>A	62702	tCa/tAa	62477	ENSP00000467141.1:p.Ser20826Ter	20826	S/*	stop_gained								1
237	chr14-23868166-G-T	14	23868166	0.488372	ENSG00000197616	MYH6	15/39		ENST00000405093.3:c.1662C>A	1733	taC/taA	1662	ENSP00000386041.3:p.Tyr554Ter	554	Y/*	stop_gained	rs374114140			1.193e-05	0	8.798e-06		1
238	chr2-179403830-C-T	2	179403830	0.268293	ENSG00000155657	TTN	353/363		ENST00000589042.1:c.98832G>A	99057	tgG/tgA	98832	ENSP00000467141.1:p.Trp32944Ter	32944	W/*	stop_gained								1
260	chr7-91632105-ACTGT-A	7	91632105	0.559091	ENSG00000127914	AKAP9	8/50		ENST00000356239.3:c.2878_2881del	3108-3111	CTGTct/ct	2875-2878	ENSP00000348573.3:p.Ser960IlefsTer6	959-960	LS/X	frameshift_variant								0
262	chr1-237794830-G-T	1	237794830	0.359551	ENSG00000198626	RYR2	42/105		ENST00000366574.2:c.6544G>T	6861	Gga/Tga	6544	ENSP00000355533.2:p.Gly2182Ter	2182	G/*	stop_gained								0
