# Supplementary material for: Truncated titin is structurally integrated into the human dilated cardiomyopathic sarcomere
Source: J Clin Invest. 2024 Jan 16;134(2):e169753. doi: 10.1172/JCI169753 (PMC10763722; doi:10.1172/JCI169753)
Supplement: Supplemental table 5 [file jci-134-169753-s016.xlsx]

## Sheet: Sheet1
sample	variant_ID	EXON	HGVSp	Protein_position	domain	domain start-stop	Amino_acids	Codons	Mw, kDa
1	chr2-179432337-TTTAC-T	326/363	ENSP00000467141.1:p.Ser26173AsnfsTer9	26173-26174	A93, FN3-78	26088-26186	SK/X	aGTAAa/aa	2903.6
12	chr2-179436147-A-T	326/363	ENSP00000467141.1:p.Tyr24904Ter	24904	A80, FN3-68	24808-24904	Y/*	taT/taA	2763.1
34	chr2-179483495-G-T	251/363	ENSP00000467141.1:p.Tyr15594Ter	15594	I105, Ig108	15568-15654	Y/*	taC/taA	1733.5
36	chr2-179427517-TC-T	326/363	ENSP00000467141.1:p.Asp27781ThrfsTer3	27781	A110, FN3-90	27766-27862	D/X	Gac/ac	3080.4
60	chr2-179411050-G-A	342/363	ENSP00000467141.1:p.Arg31670Ter	31670	A149, Ig152	31621-31705	R/*	Cga/Tga	35091
75	chr2-179463677-C-T	291/363	ENSP00000467141.1:p.Trp18920Ter	18920	A20, FN3-25	18884-18985	W/*	tgG/tgA	2102.3
78	chr2-179455254-C-CAT	304/363	ENSP00000467141.1:p.Gly20400MetfsTer6	20399-20400	A35, FN3-36	20371-20469	-/X	-/AT	2265.8
89	chr2-179439796-G-T	326/363	ENSP00000467141.1:p.Ser23688Ter	23688	A68, Ig130	23637-23723	S/*	tCa/tAa	2629.7
94	chr2-179397542-C-T	358/363	ENSP00000467141.1:p.Trp34600Ter	34600	M-line is2	34454-34941	W/*	tgG/tgA	3838.9
100	chr2-179441847-AT-A	324/363	ENSP00000467141.1:p.Ile23072LeufsTer46	23072	A62, FN3-55	23040-23135	I/X	Att/tt	2561.3
140	chr2-179454090-T-TAATGGTGTCCCCTGCA	304/363	ENSP00000467141.1:p.Arg20788CysfsTer6	20787-20788	A39, Ig122	20769-20861	-/CRGHHX	-/TGCAGGGGACACCATT	2309.5
147	chr2-179434723-ACT-A	326/363	ENSP00000467141.1:p.Arg25378SerfsTer4	25378-25379	A85, FN3-72	25304-25401	RV/SX	agAGtt/agtt	2815.8
157	chr2-179428619-G-A	326/363	ENSP00000467141.1:p.Arg27414Ter	27414	A106,FN3-87	27369-27465	R/*	Cga/Tga	3040.2
190	chr2-179417199-AC-A	335/363	ENSP00000467141.1:p.Val30143Ter	30143	A134, Ig148	30132-30219	V/X	Gtg/tg	3340.4
213	chr2-179441847-AT-A	324/363	ENSP00000467141.1:p.Ile23072LeufsTer46	23072	A62, FN3-55	23040-23135	I/X	Att/tt	2561.3
214	chr2-179453975-G-T	304/363	ENSP00000467141.1:p.Ser20826Ter	20826	A39, Ig122	20769-20861	S/*	tCa/tAa	2313.8
216	chr2-179416721-TTC-T	335/363	ENSP00000467141.1:p.Glu30302LysfsTer37	30302	A135, FN3-108	30224-30320	E/X	GAa/a	3358.3
226	chr2-179453975-G-T	304/363	ENSP00000467141.1:p.Ser20826Ter	20826	A39, Ig122	20769-20861	S/*	tCa/tAa	2313.8
238	chr2-179403830-C-T	353/363	ENSP00000467141.1:p.Trp32944Ter	32944	A162, FN3-128	32896-32994	W/*	tgG/tgA	3650.5
