# Supplementary material for: Truncated titin is structurally integrated into the human dilated cardiomyopathic sarcomere
Source: J Clin Invest. 2024 Jan 16;134(2):e169753. doi: 10.1172/JCI169753 (PMC10763722; doi:10.1172/JCI169753)
Supplement: Supplemental table 6 [file jci-134-169753-s017.xlsx]

## Sheet: Sheet1
DCM TTNtv-
Sample	N2BA	N2B	T2	MHC	T1	T1+T2		N2BA/MHC	N2B/MHC	T2/MHC	T1/MHC	N2BA/N2B	T2/T1		T1+T2/MHC			No gel electrophoresis for 18 and 21 (no sample left)
2	0.886	1.011	0.434	6.505	1.897	2.331		0.136203	0.155419	0.0667179	0.291622	0.87636	0.228782		0.35834
3	0.836	0.943	0.379	5.998	1.779	2.158		0.175626	2.77943	0.824374	0.296599	0.0631877	0.213041		0.359787
6	1.236	0.584	0.411	5.787	1.82	2.231		0.184222	2.5939	0.815778	0.314498	0.0710213	0.225824		0.385519
7	1.064	1.425	0.538	6.985	2.489	3.027		0.177734	2.30757	0.822266	0.356335	0.0770222	0.216151		0.433357
8	0.85	0.815	0.385	4.897	1.665	2.05		0.187805	2.38878	0.812195	0.340004	0.0786196	0.231231		0.418624
10	0.976	1.149	0.453	5.526	2.125	2.578		0.175718	2.14352	0.824282	0.384546	0.0819761	0.213176		0.466522
13	0.891	1.478	0.41	5.547	2.369	2.779		0.160627	0.26645	0.0739138	0.427078	0.602842	0.173069		0.500992
15	0.495	0.521	0.247	3.203	1.016	1.263		0.154543	0.16266	0.0771152	0.317203	0.950096	0.24311		0.394318
25	0.587	0.62	0.302	3.736	1.207	1.509		0.15712	0.165953	0.0808351	0.323073	0.946774	0.250207		0.403908
28	0.707	1.039	0.377	5.108	1.746	2.123		0.13841	0.203406	0.0738058	0.341817	0.680462	0.215922		0.415623
29	0.693	0.746	0.309	4.759	1.439	1.748		0.145619	0.156756	0.0649296	0.302374	0.928954	0.214732		0.367304
33	0.412	0.419	0.128	4.487	0.831	0.959		0.0918208	0.0933809	0.0285269	0.185202	0.983294	0.154031		0.213729
40	0.606	0.556	0.235	6.28	1.162	1.397		0.0964968	0.088535	0.0374204	0.185032	1.08993	0.202238		0.222452
42	0.435	0.564	0.204	6.425	0.999	1.203		0.0677043	0.0877821	0.031751	0.155486	0.771277	0.204204		0.187237
43	0.273	0.305	0.09	3.68	0.578	0.668		0.0741848	0.0828804	0.0244565	0.157065	0.895082	0.155709		0.181522
47	0.471	0.615	0.221	6.032	1.086	1.307		0.0780836	0.101956	0.0366379	0.18004	0.765854	0.203499		0.216678
50	0.62	0.69	0.232	6.587	1.31	1.542		0.0941248	0.104752	0.0352209	0.198877	0.898551	0.177099		0.234097
53	0.675	1.222	0.243	7.024	1.897	2.14		0.0960991	0.173975	0.0345957	0.270074	0.552373	0.128097		0.30467
55	0.609	0.866	0.237	6.984	1.475	1.712		0.0871993	0.123998	0.0339347	0.211197	0.703233	0.160678		0.245132
56	0.477	0.616	0.188	6.105	1.093	1.281		0.0781327	0.100901	0.0307944	0.179034	0.774351	0.172004		0.209828
57	0.658	0.701	0.227	6.653	1.359	1.586		0.0989028	0.105366	0.0341199	0.204269	0.938659	0.167035		0.238389
59	0.87	1.102	0.278	7.652	1.972	2.25		0.113696	0.144015	0.0363304	0.25771	0.789474	0.140974		0.294041
61	1.055	0.768	0.303	7.63	1.823	2.126		0.13827	0.100655	0.0397117	0.238925	1.3737	0.16621		0.278637
62	0.718	1.045	0.414	7.731	1.763	2.177		0.0928728	0.13517	0.0535506	0.228043	0.687081	0.234827		0.281594
63	0.799	1.301	0.388	8.518	2.1	2.488		0.0938014	0.152735	0.0455506	0.246537	0.614143	0.184762		0.292087
65	0.862	1.182	0.365	7.853	2.044	2.409		0.109767	0.150516	0.0464791	0.260283	0.729272	0.178571		0.306762
66	1.315	1.299	0.372	8.985	2.614	2.986		0.146355	0.144574	0.0414023	0.290929	1.01232	0.142311		0.332332
67	0.718	1.357	0.373	8.654	2.075	2.448		0.0829674	0.156806	0.0431015	0.239774	0.529108	0.179759		0.282875
69	1.002	1.203	0.341	8.474	2.205	2.546		0.118244	0.141964	0.0402407	0.260208	0.832918	0.154649		0.300448
71	0.904	1.318	0.342	8.24	2.222	2.564		0.109709	0.159951	0.0415049	0.26966	0.685888	0.153915		0.311165
73	0.85	1.35	0.358	8.687	2.2	2.558		0.0978474	0.155405	0.041211	0.253252	0.62963	0.162727		0.294463
77	0.042	0.09	0.038	1.069	0.132	0.17		0.0392891	0.0841908	0.0355472	0.12348	0.466667	0.287879		0.159027
80	0.026	0.036	0.015	0.207	0.062	0.077		0.125604	0.173913	0.0724638	0.299517	0.722222	0.241935		0.371981
82	0.023	0.036	0.017	0.562	0.059	0.076		0.0409253	0.0640569	0.0302491	0.104982	0.638889	0.288136		0.135231
83	0.014	0.014	0.007	0.131	0.028	0.035		0.10687	0.10687	0.0534351	0.21374	1	0.25		0.267176
84	0.032	0.043	0.015	0.654	0.075	0.09		0.0489297	0.0657492	0.0229358	0.114679	0.744186	0.2		0.137615
85	0.036	0.027	0.013	0.515	0.063	0.076		0.0699029	0.0524272	0.0252427	0.12233	1.33333	0.206349		0.147573
87	0.037	0.036	0.009	0.481	0.073	0.082		0.0769231	0.0748441	0.018711	0.151767	1.02778	0.123288		0.170478
88	0.025	0.034	0.01	0.312	0.059	0.069		0.0801282	0.108974	0.0320513	0.189103	0.735294	0.169492		0.221154
90	0.032	0.036	0.011	0.467	0.068	0.079		0.0685225	0.0770878	0.0235546	0.14561	0.888889	0.161765		0.169165
96	0.03	0.035	0.01	0.356	0.065	0.075		0.0842697	0.0983146	0.0280899	0.182584	0.857143	0.153846		0.210674
98	0.032	0.051	0.015	0.597	0.083	0.098		0.0536013	0.0854271	0.0251256	0.139028	0.627451	0.180723		0.164154
101	0.027	0.038	0.014	0.399	0.065	0.079		0.0676692	0.0952381	0.0350877	0.162907	0.710526	0.215385		0.197995
103	0.036	0.067	0.014	0.733	0.103	0.117		0.0491132	0.0914052	0.0190996	0.140518	0.537313	0.135922		0.159618
104	0.037	0.028	0.01	0.403	0.065	0.075		0.0918114	0.0694789	0.0248139	0.16129	1.32143	0.153846		0.186104
105	0.031	0.032	0.014	0.564	0.063	0.077		0.0549645	0.0567376	0.0248227	0.111702	0.96875	0.222222		0.136525
108	0.032	0.04	0.014	0.593	0.072	0.086		0.0539629	0.0674536	0.0236088	0.121417	0.8	0.194444		0.145025
113	0.025	0.036	0.017	0.609	0.061	0.078		0.0410509	0.0591133	0.0279146	0.100164	0.694444	0.278689		0.128079
114	0.042	0.042	0.018	0.652	0.084	0.102		0.0644172	0.0644172	0.0276074	0.128834	1	0.214286		0.156442
118	0.235	0.315	0.186	2.852	0.55	0.736		0.0823983	0.110449	0.0652174	0.192847	0.746032	0.338182		0.258065
119	0.053	0.066	0.025	0.817	0.119	0.144		0.0648715	0.0807834	0.0305998	0.145655	0.80303	0.210084		0.176255
121	0.509	0.696	0.288	7.457	1.205	1.493		0.068258	0.0933351	0.0386214	0.161593	0.731322	0.239004		0.200215
122	0.249	0.423	0.226	6.098	0.672	0.898		0.0408331	0.069367	0.0370613	0.1102	0.588652	0.33631		0.147261
123	0.568	0.596	0.311	6.534	1.164	1.475		0.0869299	0.0912152	0.0475972	0.178145	0.95302	0.267182		0.225742
127	0.729	0.813	0.341	7.82	1.542	1.883		0.0932225	0.103964	0.0436061	0.197187	0.896679	0.221141		0.240793
128	0.324	0.509	0.225	5.65	0.833	1.058		0.0573451	0.0900885	0.039823	0.147434	0.636542	0.270108		0.187257
132	0.437	1.038	0.386	7.899	1.475	1.861		0.0553235	0.131409	0.0488669	0.186732	0.421002	0.261695		0.235599
133	0.606	0.892	0.302	7.593	1.498	1.8		0.0798104	0.117477	0.0397735	0.197287	0.679372	0.201602		0.23706
137	0.606	0.845	0.297	7.155	1.451	1.748		0.084696	0.118099	0.0415094	0.202795	0.71716	0.204686		0.244305
141	0.396	0.643	0.223	5.998	1.039	1.262		0.066022	0.107202	0.0371791	0.173224	0.615863	0.214629		0.210403
150	0.532	0.756	0.241	7.404	1.288	1.529		0.0718531	0.102107	0.03255	0.17396	0.703704	0.187112		0.20651
151	1.037	1.595	0.483	10.507	2.632	3.115		0.0986961	0.151804	0.0459694	0.2505	0.650157	0.183511		0.296469
153	0.677	1.128	0.307	7.88	1.805	2.112		0.0859137	0.143147	0.0389594	0.229061	0.600177	0.170083		0.26802
154	0.477	0.816	0.322	7.079	1.293	1.615		0.0673824	0.115271	0.0454867	0.182653	0.584559	0.249033		0.22814
155	0.735	0.945	0.341	6.649	1.68	2.021		0.110543	0.142127	0.0512859	0.25267	0.777778	0.202976		0.303955
159	0.548	0.754	0.248	5.435	1.302	1.55		0.100828	0.13873	0.0456302	0.239558	0.72679	0.190476		0.285189
161	0.192	0.183	0.071	0.946	0.375	0.446		0.20296	0.193446	0.0750529	0.396406	1.04918	0.189333		0.471459
164	0.2	0.22	0.066	1.106	0.42	0.486		0.180832	0.198915	0.0596745	0.379747	0.909091	0.157143		0.439421
168	0.148	0.199	0.062	0.98	0.347	0.409		0.15102	0.203061	0.0632653	0.354082	0.743719	0.178674		0.417347
173	0.184	0.196	0.062	1.121	0.38	0.442		0.164139	0.174844	0.0553078	0.338983	0.938776	0.163158		0.394291
176	0.258	0.299	0.101	1.549	0.557	0.658		0.166559	0.193028	0.0652034	0.359587	0.862876	0.181329		0.42479
177	0.175	0.216	0.067	1.17	0.391	0.458		0.149573	0.184615	0.057265	0.334188	0.810185	0.171355		0.391453
179	0.136	0.138	0.054	1.045	0.274	0.328		0.130144	0.132057	0.0516746	0.262201	0.985507	0.19708		0.313876
180	0.126	0.133	0.064	1.087	0.259	0.323		0.115915	0.122355	0.0588776	0.23827	0.947368	0.247104		0.297148
186	0.112	0.153	0.052	1.028	0.265	0.317		0.108949	0.148833	0.0505837	0.257782	0.732026	0.196226		0.308366
187	0.127	0.185	0.09	1.379	0.312	0.402		0.0920957	0.134155	0.0652647	0.226251	0.686486	0.288462		0.291516
193	0.179	0.202	0.06	1.367	0.381	0.441		0.130944	0.147769	0.0438917	0.278713	0.886139	0.15748		0.322604
196	0.129	0.135	0.056	1.24	0.264	0.32		0.104032	0.108871	0.0451613	0.212903	0.955556	0.212121		0.258065
197	0.116	0.14	0.056	1.159	0.256	0.312		0.100086	0.120794	0.0483175	0.22088	0.828571	0.21875		0.269198
200	0.141	0.151	0.061	1.199	0.292	0.353		0.117598	0.125938	0.0508757	0.243536	0.933775	0.208904		0.294412
203	0.172	0.125	0.04	1.174	0.297	0.337		0.146508	0.106474	0.0340716	0.252981	1.376	0.13468		0.287053
205	0.12	0.147	0.044	1.017	0.267	0.311		0.117994	0.144543	0.0432645	0.262537	0.816327	0.164794		0.305801
207	0.079	0.071	0.027	0.577	0.15	0.177		0.136915	0.12305	0.0467938	0.259965	1.11268	0.18		0.306759
215	0.169	0.199	0.063	1.047	0.368	0.431		0.161414	0.190067	0.0601719	0.35148	0.849246	0.171196		0.411652
217	0.157	0.156	0.052	0.884	0.313	0.365		0.177602	0.176471	0.0588235	0.354072	1.00641	0.166134		0.412896
221	0.166	0.18	0.077	1.021	0.346	0.423		0.162586	0.176298	0.0754163	0.338883	0.922222	0.222543		0.4143
222	0.098	0.098	0.035	0.604	0.196	0.231		0.162252	0.162252	0.057947	0.324503	1	0.178571		0.38245
224	0.142	0.176	0.04	1.26	0.318	0.358		0.112698	0.139683	0.031746	0.252381	0.806818	0.125786		0.284127
228	0.143	0.128	0.036	1.671	0.271	0.307		0.0855775	0.0766008	0.021544	0.162178	1.11719	0.132841		0.183722
231	0.164	0.142	0.055	1.912	0.306	0.361		0.0857741	0.0742678	0.0287657	0.160042	1.15493	0.179739		0.188808
233	0.113	0.112	0.048	1.487	0.225	0.273		0.0759919	0.0753194	0.0322798	0.151311	1.00893	0.213333		0.183591
234	0.178	0.167	0.078	2.183	0.345	0.423		0.0815392	0.0765002	0.0357306	0.158039	1.06587	0.226087		0.19377
235	0.114	0.126	0.043	1.431	0.24	0.283		0.0796646	0.0880503	0.0300489	0.167715	0.904762	0.179167		0.197764
237	0.094	0.111	0.034	1.122	0.205	0.239		0.083779	0.0989305	0.030303	0.182709	0.846847	0.165854		0.213012
240	0.126	0.121	0.057	1.592	0.247	0.304		0.0791457	0.076005	0.035804	0.155151	1.04132	0.230769		0.190955
242	0.109	0.13	0.039	1.407	0.239	0.278		0.0774698	0.0923952	0.0277186	0.169865	0.838462	0.16318		0.197584
246	0.072	0.091	0.039	0.94	0.163	0.202		0.0765957	0.0968085	0.0414894	0.173404	0.791209	0.239264		0.214894
247	0.147	0.212	0.068	2.575	0.359	0.427		0.0570874	0.0823301	0.0264078	0.139417	0.693396	0.189415		0.165825
248	0.115	0.162	0.038	1.527	0.277	0.315		0.0753111	0.10609	0.0248854	0.181401	0.709877	0.137184		0.206287
253	0.143	0.182	0.062	1.74	0.325	0.387		0.0821839	0.104598	0.0356322	0.186782	0.785714	0.190769		0.222414
254	0.197	0.23	0.086	2.692	0.427	0.513		0.0731798	0.0854383	0.0319465	0.158618	0.856522	0.201405		0.190565
258	0.134	0.138	0.039	1.369	0.272	0.311		0.0978817	0.100804	0.0284879	0.198685	0.971014	0.143382		0.227173
259	0.147	0.178	0.046	1.766	0.325	0.371		0.083239	0.100793	0.0260476	0.184032	0.825843	0.141538		0.210079
260	0.144	0.157	0.047	1.564	0.301	0.348		0.0920716	0.100384	0.0300512	0.192455	0.917197	0.156146		0.222506
261	0.076	0.12	0.047	1.114	0.196	0.243		0.0682226	0.10772	0.0421903	0.175943	0.633333	0.239796		0.218133
262	0.162	0.167	0.04	1.748	0.329	0.369		0.0926773	0.0955378	0.0228833	0.188215	0.97006	0.121581		0.211098
	N2BA	N2B	T2	MHC	T1	T1+T2		N2BA/MHC	N2B/MHC	T2/MHC	T1/MHC	N2BA/N2B	T2/T1		T1+T2/MHC
Average	0.3635	0.459783	0.160368	3.38965	0.75493	0.89892		0.102198	0.229033	0.0785256	0.223474	0.800104	0.196574		0.266838
StDev	0.335483	0.440818	0.147337	2.97846	0.762038	0.904865		0.102198	0.229033	0.0785256	0.223474	0.800104	0.196574		0.266838
SQRT	10.2956	10.2956	10.2956	10.2956	10.2956	10.2956		10.2956	10.2956	10.2956	10.2956	10.2956	10.2956		10.2956
SEM	0.032585	0.0428161	0.0143106	0.289293	0.0740157	0.0878883		0.00992635	0.0222457	0.00762708	0.0217057	0.077713	0.019093		0.0259176
DCM TTNtv+																							If counting '0' OD for other TTNtv
Sample	N2BA	N2B	T2	Truncated	MHC	T1	T1+T2+Truncated	T1+Truncated	T1+T2		N2BA/MHC	N2B/MHC	T2/MHC	T1/MHC	N2BA/N2B	T2/T1	Truncated/T1	Truncated/MHC	T1+T2+Truncated/MHC	T1+Truncated/MHC	T1+T2/MHC		Truncated/T1	Truncated/MHC
1	0.236	0.382	0.304	0	6.361	0.618	0.922	0.618	0.922		0.0371011	0.0600535	0.0477912	0.0971545	0.617801	0.491909		0	0.144946	0.0971545	0.144946		0	0
12	0.166	0.142	0.088	0.057	1.002	0.308	0.453	0.365	0.396		0.165669	0.141717	0.0878244	0.307385	1.16901	0.285714	0.185065	0.0568862	0.452096	0.364271	0.39521		0.185065	0.0568862
34	0.453	0.615	0.197	0	5.725	1.068	1.265	1.068	1.265		0.0791266	0.107424	0.0344105	0.18655	0.736585	0.184457			0.220961	0.18655	0.220961		0	0
36	0.416	0.396	0.174	0.106	5.3	0.812	1.092	0.918	0.986		0.0784906	0.074717	0.0328302	0.153208	1.05051	0.214286	0.130542	0.02	0.206038	0.173208	0.186038		0	0.02
60	0.843	1.155	0.362		9.971	1.998	2.36	1.998	2.36		0.0845452	0.115836	0.0363053	0.200381	0.72987	0.181181			0.236686	0.200381	0.236686		0	0
75	0.49	0.921	0.346	0.173	7.365	1.411	1.93	1.584	1.757		0.0665309	0.125051	0.046979	0.191582	0.53203	0.245216	0.122608	0.0234895	0.26205	0.215071	0.238561		0.122608	0.0234895
78	0.077	0.118	0.056	0.031	1.505	0.195	0.282	0.226	0.251		0.0511628	0.0784053	0.0372093	0.129568	0.652542	0.287179	0.158974	0.020598	0.187375	0.150166	0.166777		0.158974	0.020598
89	0.031	0.034	0.012		0.527	0.065	0.077	0.065	0.077		0.0588235	0.0645161	0.0227704	0.12334	0.911765	0.184615			0.14611	0.12334	0.14611		0	0
94	0.02	0.022	0.007	0.014	0.327	0.042	0.063	0.056	0.049		0.0611621	0.0672783	0.0214067	0.12844	0.909091	0.166667	0.333333	0.0428135	0.192661	0.171254	0.149847		0.333333	0.0428135
100	0.029	0.041	0.015		0.548	0.07	0.085	0.07	0.085		0.0529197	0.0748175	0.0273723	0.127737	0.707317	0.214286			0.155109	0.127737	0.155109		0	0
140	0.369	0.559	0.156	0.121	5.502	0.928	1.205	1.049	1.084		0.0670665	0.101599	0.0283533	0.168666	0.660107	0.168103	0.130388	0.021992	0.219011	0.190658	0.197019		0.130388	0.021992
147	0.295	0.433	0.249		5.692	0.728	0.977	0.728	0.977		0.0518271	0.0760717	0.0437456	0.127899	0.681293	0.342033			0.171644	0.127899	0.171644		0	0
157	0.422	0.516	0.241	0.143	4.504	0.938	1.322	1.081	1.179		0.0936945	0.114565	0.053508	0.208259	0.817829	0.25693	0.152452	0.0317496	0.293517	0.240009	0.261767		0.152452	0.0317496
190	0.442	0.558	0.252		4.873	1	1.252	1	1.252		0.0907039	0.114509	0.0517135	0.205212	0.792115	0.252			0.256926	0.205212	0.256926		0	0
213	0.434	0.598	0.241		4.753	1.032	1.273	1.032	1.273		0.0913108	0.125815	0.0507048	0.217126	0.725753	0.233527			0.267831	0.217126	0.267831		0	0
214	0.458	0.667	0.298		5.045	1.125	1.423	1.125	1.423		0.090783	0.13221	0.0590684	0.222993	0.686657	0.264889			0.282061	0.222993	0.282061		0	0
216	0.342	0.483	0.198		4.54	0.825	1.023	0.825	1.023		0.0753304	0.106388	0.0436123	0.181718	0.708075	0.24			0.22533	0.181718	0.22533		0	0
226	0.501	0.777	0.313		6.465	1.278	1.591	1.278	1.591		0.0774942	0.120186	0.0484145	0.19768	0.644788	0.244914			0.246094	0.19768	0.246094		0	0
238	0.431	0.716	0.187	0.312	6.278	1.147	1.646	1.459	1.334		0.0686524	0.114049	0.0297866	0.182701	0.601955	0.163034	0.272014	0.0496974	0.262185	0.232399	0.212488		0.272014	0.0496974
Average	0.339737	0.480684	0.194526	0.0957	4.54121	0.820421	1.06532	0.870789	1.01495		0.0780718	0.103064	0.0420008	0.181136	0.762072	0.229391	0.185672	0.0334033	0.237983	0.195982	0.223137		0.0752686	0.0148459
StDev	0.207616	0.31094	0.113416	0.097991	2.62132	0.513758	0.638157	0.538922	0.616091		0.0269773	0.0254669	0.0155231	0.0489706	0.158532	0.0769335	0.0766702	0.017579	0.0698048	0.0580262	0.0616418		0.107901	0.0194624
SQRT	4.3589	4.3589	4.3589	4.3589	4.3589	4.3589	4.3589	4.3589	4.3589		4.3589	4.3589	4.3589	4.3589	4.3589	4.3589	4.3589	4.3589	4.3589	4.3589	4.3589		4.47214	4.47214
SEM	0.0476303	0.0713346	0.0260195	0.0224807	0.601372	0.117864	0.146403	0.123637	0.141341		0.00618902	0.0058425	0.00356125	0.0112346	0.0363698	0.0176498	0.0175893	0.00403289	0.0160143	0.0133121	0.0141416		0.0241273	0.00435193
p-value (t-test)											0.00571562	0.266334	0.346414	0.0107087	0.434124	0.000276524			0.122491	0.0762301	0.0278173
