# Supplementary material for: Truncated titin is structurally integrated into the human dilated cardiomyopathic sarcomere
Source: J Clin Invest. 2024 Jan 16;134(2):e169753. doi: 10.1172/JCI169753 (PMC10763722; doi:10.1172/JCI169753)
Supplement: Supporting data values [file jci-134-169753-s018.xlsx]

## Sheet: Figure 2 data
DCM TTNtv-
Sample	N2BA	N2B	T2	MHC	T1	T1+T2		N2BA/MHC	N2B/MHC	T2/MHC	T1/MHC	N2BA/N2B	T2/T1		T1+T2/MHC			No gel electrophoresis for 18 and 21 (no sample left)
2	0.886	1.011	0.434	6.505	1.897	2.331		0.136203	0.155419	0.0667179	0.291622	0.87636	0.228782		0.35834
3	0.836	0.943	0.379	5.998	1.779	2.158		0.175626	2.77943	0.824374	0.296599	0.0631877	0.213041		0.359787
6	1.236	0.584	0.411	5.787	1.82	2.231		0.184222	2.5939	0.815778	0.314498	0.0710213	0.225824		0.385519
7	1.064	1.425	0.538	6.985	2.489	3.027		0.177734	2.30757	0.822266	0.356335	0.0770222	0.216151		0.433357
8	0.85	0.815	0.385	4.897	1.665	2.05		0.187805	2.38878	0.812195	0.340004	0.0786196	0.231231		0.418624
10	0.976	1.149	0.453	5.526	2.125	2.578		0.175718	2.14352	0.824282	0.384546	0.0819761	0.213176		0.466522
13	0.891	1.478	0.41	5.547	2.369	2.779		0.160627	0.26645	0.0739138	0.427078	0.602842	0.173069		0.500992
15	0.495	0.521	0.247	3.203	1.016	1.263		0.154543	0.16266	0.0771152	0.317203	0.950096	0.24311		0.394318
25	0.587	0.62	0.302	3.736	1.207	1.509		0.15712	0.165953	0.0808351	0.323073	0.946774	0.250207		0.403908
28	0.707	1.039	0.377	5.108	1.746	2.123		0.13841	0.203406	0.0738058	0.341817	0.680462	0.215922		0.415623
29	0.693	0.746	0.309	4.759	1.439	1.748		0.145619	0.156756	0.0649296	0.302374	0.928954	0.214732		0.367304
33	0.412	0.419	0.128	4.487	0.831	0.959		0.0918208	0.0933809	0.0285269	0.185202	0.983294	0.154031		0.213729
40	0.606	0.556	0.235	6.28	1.162	1.397		0.0964968	0.088535	0.0374204	0.185032	1.08993	0.202238		0.222452
42	0.435	0.564	0.204	6.425	0.999	1.203		0.0677043	0.0877821	0.031751	0.155486	0.771277	0.204204		0.187237
43	0.273	0.305	0.09	3.68	0.578	0.668		0.0741848	0.0828804	0.0244565	0.157065	0.895082	0.155709		0.181522
47	0.471	0.615	0.221	6.032	1.086	1.307		0.0780836	0.101956	0.0366379	0.18004	0.765854	0.203499		0.216678
50	0.62	0.69	0.232	6.587	1.31	1.542		0.0941248	0.104752	0.0352209	0.198877	0.898551	0.177099		0.234097
53	0.675	1.222	0.243	7.024	1.897	2.14		0.0960991	0.173975	0.0345957	0.270074	0.552373	0.128097		0.30467
55	0.609	0.866	0.237	6.984	1.475	1.712		0.0871993	0.123998	0.0339347	0.211197	0.703233	0.160678		0.245132
56	0.477	0.616	0.188	6.105	1.093	1.281		0.0781327	0.100901	0.0307944	0.179034	0.774351	0.172004		0.209828
57	0.658	0.701	0.227	6.653	1.359	1.586		0.0989028	0.105366	0.0341199	0.204269	0.938659	0.167035		0.238389
59	0.87	1.102	0.278	7.652	1.972	2.25		0.113696	0.144015	0.0363304	0.25771	0.789474	0.140974		0.294041
61	1.055	0.768	0.303	7.63	1.823	2.126		0.13827	0.100655	0.0397117	0.238925	1.3737	0.16621		0.278637
62	0.718	1.045	0.414	7.731	1.763	2.177		0.0928728	0.13517	0.0535506	0.228043	0.687081	0.234827		0.281594
63	0.799	1.301	0.388	8.518	2.1	2.488		0.0938014	0.152735	0.0455506	0.246537	0.614143	0.184762		0.292087
65	0.862	1.182	0.365	7.853	2.044	2.409		0.109767	0.150516	0.0464791	0.260283	0.729272	0.178571		0.306762
66	1.315	1.299	0.372	8.985	2.614	2.986		0.146355	0.144574	0.0414023	0.290929	1.01232	0.142311		0.332332
67	0.718	1.357	0.373	8.654	2.075	2.448		0.0829674	0.156806	0.0431015	0.239774	0.529108	0.179759		0.282875
69	1.002	1.203	0.341	8.474	2.205	2.546		0.118244	0.141964	0.0402407	0.260208	0.832918	0.154649		0.300448
71	0.904	1.318	0.342	8.24	2.222	2.564		0.109709	0.159951	0.0415049	0.26966	0.685888	0.153915		0.311165
73	0.85	1.35	0.358	8.687	2.2	2.558		0.0978474	0.155405	0.041211	0.253252	0.62963	0.162727		0.294463
77	0.042	0.09	0.038	1.069	0.132	0.17		0.0392891	0.0841908	0.0355472	0.12348	0.466667	0.287879		0.159027
80	0.026	0.036	0.015	0.207	0.062	0.077		0.125604	0.173913	0.0724638	0.299517	0.722222	0.241935		0.371981
82	0.023	0.036	0.017	0.562	0.059	0.076		0.0409253	0.0640569	0.0302491	0.104982	0.638889	0.288136		0.135231
83	0.014	0.014	0.007	0.131	0.028	0.035		0.10687	0.10687	0.0534351	0.21374	1	0.25		0.267176
84	0.032	0.043	0.015	0.654	0.075	0.09		0.0489297	0.0657492	0.0229358	0.114679	0.744186	0.2		0.137615
85	0.036	0.027	0.013	0.515	0.063	0.076		0.0699029	0.0524272	0.0252427	0.12233	1.33333	0.206349		0.147573
87	0.037	0.036	0.009	0.481	0.073	0.082		0.0769231	0.0748441	0.018711	0.151767	1.02778	0.123288		0.170478
88	0.025	0.034	0.01	0.312	0.059	0.069		0.0801282	0.108974	0.0320513	0.189103	0.735294	0.169492		0.221154
90	0.032	0.036	0.011	0.467	0.068	0.079		0.0685225	0.0770878	0.0235546	0.14561	0.888889	0.161765		0.169165
96	0.03	0.035	0.01	0.356	0.065	0.075		0.0842697	0.0983146	0.0280899	0.182584	0.857143	0.153846		0.210674
98	0.032	0.051	0.015	0.597	0.083	0.098		0.0536013	0.0854271	0.0251256	0.139028	0.627451	0.180723		0.164154
101	0.027	0.038	0.014	0.399	0.065	0.079		0.0676692	0.0952381	0.0350877	0.162907	0.710526	0.215385		0.197995
103	0.036	0.067	0.014	0.733	0.103	0.117		0.0491132	0.0914052	0.0190996	0.140518	0.537313	0.135922		0.159618
104	0.037	0.028	0.01	0.403	0.065	0.075		0.0918114	0.0694789	0.0248139	0.16129	1.32143	0.153846		0.186104
105	0.031	0.032	0.014	0.564	0.063	0.077		0.0549645	0.0567376	0.0248227	0.111702	0.96875	0.222222		0.136525
108	0.032	0.04	0.014	0.593	0.072	0.086		0.0539629	0.0674536	0.0236088	0.121417	0.8	0.194444		0.145025
113	0.025	0.036	0.017	0.609	0.061	0.078		0.0410509	0.0591133	0.0279146	0.100164	0.694444	0.278689		0.128079
114	0.042	0.042	0.018	0.652	0.084	0.102		0.0644172	0.0644172	0.0276074	0.128834	1	0.214286		0.156442
118	0.235	0.315	0.186	2.852	0.55	0.736		0.0823983	0.110449	0.0652174	0.192847	0.746032	0.338182		0.258065
119	0.053	0.066	0.025	0.817	0.119	0.144		0.0648715	0.0807834	0.0305998	0.145655	0.80303	0.210084		0.176255
121	0.509	0.696	0.288	7.457	1.205	1.493		0.068258	0.0933351	0.0386214	0.161593	0.731322	0.239004		0.200215
122	0.249	0.423	0.226	6.098	0.672	0.898		0.0408331	0.069367	0.0370613	0.1102	0.588652	0.33631		0.147261
123	0.568	0.596	0.311	6.534	1.164	1.475		0.0869299	0.0912152	0.0475972	0.178145	0.95302	0.267182		0.225742
127	0.729	0.813	0.341	7.82	1.542	1.883		0.0932225	0.103964	0.0436061	0.197187	0.896679	0.221141		0.240793
128	0.324	0.509	0.225	5.65	0.833	1.058		0.0573451	0.0900885	0.039823	0.147434	0.636542	0.270108		0.187257
132	0.437	1.038	0.386	7.899	1.475	1.861		0.0553235	0.131409	0.0488669	0.186732	0.421002	0.261695		0.235599
133	0.606	0.892	0.302	7.593	1.498	1.8		0.0798104	0.117477	0.0397735	0.197287	0.679372	0.201602		0.23706
137	0.606	0.845	0.297	7.155	1.451	1.748		0.084696	0.118099	0.0415094	0.202795	0.71716	0.204686		0.244305
141	0.396	0.643	0.223	5.998	1.039	1.262		0.066022	0.107202	0.0371791	0.173224	0.615863	0.214629		0.210403
150	0.532	0.756	0.241	7.404	1.288	1.529		0.0718531	0.102107	0.03255	0.17396	0.703704	0.187112		0.20651
151	1.037	1.595	0.483	10.507	2.632	3.115		0.0986961	0.151804	0.0459694	0.2505	0.650157	0.183511		0.296469
153	0.677	1.128	0.307	7.88	1.805	2.112		0.0859137	0.143147	0.0389594	0.229061	0.600177	0.170083		0.26802
154	0.477	0.816	0.322	7.079	1.293	1.615		0.0673824	0.115271	0.0454867	0.182653	0.584559	0.249033		0.22814
155	0.735	0.945	0.341	6.649	1.68	2.021		0.110543	0.142127	0.0512859	0.25267	0.777778	0.202976		0.303955
159	0.548	0.754	0.248	5.435	1.302	1.55		0.100828	0.13873	0.0456302	0.239558	0.72679	0.190476		0.285189
161	0.192	0.183	0.071	0.946	0.375	0.446		0.20296	0.193446	0.0750529	0.396406	1.04918	0.189333		0.471459
164	0.2	0.22	0.066	1.106	0.42	0.486		0.180832	0.198915	0.0596745	0.379747	0.909091	0.157143		0.439421
168	0.148	0.199	0.062	0.98	0.347	0.409		0.15102	0.203061	0.0632653	0.354082	0.743719	0.178674		0.417347
173	0.184	0.196	0.062	1.121	0.38	0.442		0.164139	0.174844	0.0553078	0.338983	0.938776	0.163158		0.394291
176	0.258	0.299	0.101	1.549	0.557	0.658		0.166559	0.193028	0.0652034	0.359587	0.862876	0.181329		0.42479
177	0.175	0.216	0.067	1.17	0.391	0.458		0.149573	0.184615	0.057265	0.334188	0.810185	0.171355		0.391453
179	0.136	0.138	0.054	1.045	0.274	0.328		0.130144	0.132057	0.0516746	0.262201	0.985507	0.19708		0.313876
180	0.126	0.133	0.064	1.087	0.259	0.323		0.115915	0.122355	0.0588776	0.23827	0.947368	0.247104		0.297148
186	0.112	0.153	0.052	1.028	0.265	0.317		0.108949	0.148833	0.0505837	0.257782	0.732026	0.196226		0.308366
187	0.127	0.185	0.09	1.379	0.312	0.402		0.0920957	0.134155	0.0652647	0.226251	0.686486	0.288462		0.291516
193	0.179	0.202	0.06	1.367	0.381	0.441		0.130944	0.147769	0.0438917	0.278713	0.886139	0.15748		0.322604
196	0.129	0.135	0.056	1.24	0.264	0.32		0.104032	0.108871	0.0451613	0.212903	0.955556	0.212121		0.258065
197	0.116	0.14	0.056	1.159	0.256	0.312		0.100086	0.120794	0.0483175	0.22088	0.828571	0.21875		0.269198
200	0.141	0.151	0.061	1.199	0.292	0.353		0.117598	0.125938	0.0508757	0.243536	0.933775	0.208904		0.294412
203	0.172	0.125	0.04	1.174	0.297	0.337		0.146508	0.106474	0.0340716	0.252981	1.376	0.13468		0.287053
205	0.12	0.147	0.044	1.017	0.267	0.311		0.117994	0.144543	0.0432645	0.262537	0.816327	0.164794		0.305801
207	0.079	0.071	0.027	0.577	0.15	0.177		0.136915	0.12305	0.0467938	0.259965	1.11268	0.18		0.306759
215	0.169	0.199	0.063	1.047	0.368	0.431		0.161414	0.190067	0.0601719	0.35148	0.849246	0.171196		0.411652
217	0.157	0.156	0.052	0.884	0.313	0.365		0.177602	0.176471	0.0588235	0.354072	1.00641	0.166134		0.412896
221	0.166	0.18	0.077	1.021	0.346	0.423		0.162586	0.176298	0.0754163	0.338883	0.922222	0.222543		0.4143
222	0.098	0.098	0.035	0.604	0.196	0.231		0.162252	0.162252	0.057947	0.324503	1	0.178571		0.38245
224	0.142	0.176	0.04	1.26	0.318	0.358		0.112698	0.139683	0.031746	0.252381	0.806818	0.125786		0.284127
228	0.143	0.128	0.036	1.671	0.271	0.307		0.0855775	0.0766008	0.021544	0.162178	1.11719	0.132841		0.183722
231	0.164	0.142	0.055	1.912	0.306	0.361		0.0857741	0.0742678	0.0287657	0.160042	1.15493	0.179739		0.188808
233	0.113	0.112	0.048	1.487	0.225	0.273		0.0759919	0.0753194	0.0322798	0.151311	1.00893	0.213333		0.183591
234	0.178	0.167	0.078	2.183	0.345	0.423		0.0815392	0.0765002	0.0357306	0.158039	1.06587	0.226087		0.19377
235	0.114	0.126	0.043	1.431	0.24	0.283		0.0796646	0.0880503	0.0300489	0.167715	0.904762	0.179167		0.197764
237	0.094	0.111	0.034	1.122	0.205	0.239		0.083779	0.0989305	0.030303	0.182709	0.846847	0.165854		0.213012
240	0.126	0.121	0.057	1.592	0.247	0.304		0.0791457	0.076005	0.035804	0.155151	1.04132	0.230769		0.190955
242	0.109	0.13	0.039	1.407	0.239	0.278		0.0774698	0.0923952	0.0277186	0.169865	0.838462	0.16318		0.197584
246	0.072	0.091	0.039	0.94	0.163	0.202		0.0765957	0.0968085	0.0414894	0.173404	0.791209	0.239264		0.214894
247	0.147	0.212	0.068	2.575	0.359	0.427		0.0570874	0.0823301	0.0264078	0.139417	0.693396	0.189415		0.165825
248	0.115	0.162	0.038	1.527	0.277	0.315		0.0753111	0.10609	0.0248854	0.181401	0.709877	0.137184		0.206287
253	0.143	0.182	0.062	1.74	0.325	0.387		0.0821839	0.104598	0.0356322	0.186782	0.785714	0.190769		0.222414
254	0.197	0.23	0.086	2.692	0.427	0.513		0.0731798	0.0854383	0.0319465	0.158618	0.856522	0.201405		0.190565
258	0.134	0.138	0.039	1.369	0.272	0.311		0.0978817	0.100804	0.0284879	0.198685	0.971014	0.143382		0.227173
259	0.147	0.178	0.046	1.766	0.325	0.371		0.083239	0.100793	0.0260476	0.184032	0.825843	0.141538		0.210079
260	0.144	0.157	0.047	1.564	0.301	0.348		0.0920716	0.100384	0.0300512	0.192455	0.917197	0.156146		0.222506
261	0.076	0.12	0.047	1.114	0.196	0.243		0.0682226	0.10772	0.0421903	0.175943	0.633333	0.239796		0.218133
262	0.162	0.167	0.04	1.748	0.329	0.369		0.0926773	0.0955378	0.0228833	0.188215	0.97006	0.121581		0.211098
	N2BA	N2B	T2	MHC	T1	T1+T2		N2BA/MHC	N2B/MHC	T2/MHC	T1/MHC	N2BA/N2B	T2/T1		T1+T2/MHC
Average	0.3635	0.459783	0.160368	3.38965	0.75493	0.89892		0.102198	0.229033	0.0785256	0.223474	0.800104	0.196574		0.266838
StDev	0.335483	0.440818	0.147337	2.97846	0.762038	0.904865		0.102198	0.229033	0.0785256	0.223474	0.800104	0.196574		0.266838
SQRT	10.2956	10.2956	10.2956	10.2956	10.2956	10.2956		10.2956	10.2956	10.2956	10.2956	10.2956	10.2956		10.2956
SEM	0.032585	0.0428161	0.0143106	0.289293	0.0740157	0.0878883		0.00992635	0.0222457	0.00762708	0.0217057	0.077713	0.019093		0.0259176
DCM TTNtv+																							If counting '0' OD for other TTNtv
Sample	N2BA	N2B	T2	Truncated	MHC	T1	T1+T2+Truncated	T1+Truncated	T1+T2		N2BA/MHC	N2B/MHC	T2/MHC	T1/MHC	N2BA/N2B	T2/T1	Truncated/T1	Truncated/MHC	T1+T2+Truncated/MHC	T1+Truncated/MHC	T1+T2/MHC		Truncated/T1	Truncated/MHC
1	0.236	0.382	0.304	0	6.361	0.618	0.922	0.618	0.922		0.0371011	0.0600535	0.0477912	0.0971545	0.617801	0.491909		0	0.144946	0.0971545	0.144946		0	0
12	0.166	0.142	0.088	0.057	1.002	0.308	0.453	0.365	0.396		0.165669	0.141717	0.0878244	0.307385	1.16901	0.285714	0.185065	0.0568862	0.452096	0.364271	0.39521		0.185065	0.0568862
34	0.453	0.615	0.197	0	5.725	1.068	1.265	1.068	1.265		0.0791266	0.107424	0.0344105	0.18655	0.736585	0.184457			0.220961	0.18655	0.220961		0	0
36	0.416	0.396	0.174	0.106	5.3	0.812	1.092	0.918	0.986		0.0784906	0.074717	0.0328302	0.153208	1.05051	0.214286	0.130542	0.02	0.206038	0.173208	0.186038		0	0.02
60	0.843	1.155	0.362		9.971	1.998	2.36	1.998	2.36		0.0845452	0.115836	0.0363053	0.200381	0.72987	0.181181			0.236686	0.200381	0.236686		0	0
75	0.49	0.921	0.346	0.173	7.365	1.411	1.93	1.584	1.757		0.0665309	0.125051	0.046979	0.191582	0.53203	0.245216	0.122608	0.0234895	0.26205	0.215071	0.238561		0.122608	0.0234895
78	0.077	0.118	0.056	0.031	1.505	0.195	0.282	0.226	0.251		0.0511628	0.0784053	0.0372093	0.129568	0.652542	0.287179	0.158974	0.020598	0.187375	0.150166	0.166777		0.158974	0.020598
89	0.031	0.034	0.012		0.527	0.065	0.077	0.065	0.077		0.0588235	0.0645161	0.0227704	0.12334	0.911765	0.184615			0.14611	0.12334	0.14611		0	0
94	0.02	0.022	0.007	0.014	0.327	0.042	0.063	0.056	0.049		0.0611621	0.0672783	0.0214067	0.12844	0.909091	0.166667	0.333333	0.0428135	0.192661	0.171254	0.149847		0.333333	0.0428135
100	0.029	0.041	0.015		0.548	0.07	0.085	0.07	0.085		0.0529197	0.0748175	0.0273723	0.127737	0.707317	0.214286			0.155109	0.127737	0.155109		0	0
140	0.369	0.559	0.156	0.121	5.502	0.928	1.205	1.049	1.084		0.0670665	0.101599	0.0283533	0.168666	0.660107	0.168103	0.130388	0.021992	0.219011	0.190658	0.197019		0.130388	0.021992
147	0.295	0.433	0.249		5.692	0.728	0.977	0.728	0.977		0.0518271	0.0760717	0.0437456	0.127899	0.681293	0.342033			0.171644	0.127899	0.171644		0	0
157	0.422	0.516	0.241	0.143	4.504	0.938	1.322	1.081	1.179		0.0936945	0.114565	0.053508	0.208259	0.817829	0.25693	0.152452	0.0317496	0.293517	0.240009	0.261767		0.152452	0.0317496
190	0.442	0.558	0.252		4.873	1	1.252	1	1.252		0.0907039	0.114509	0.0517135	0.205212	0.792115	0.252			0.256926	0.205212	0.256926		0	0
213	0.434	0.598	0.241		4.753	1.032	1.273	1.032	1.273		0.0913108	0.125815	0.0507048	0.217126	0.725753	0.233527			0.267831	0.217126	0.267831		0	0
214	0.458	0.667	0.298		5.045	1.125	1.423	1.125	1.423		0.090783	0.13221	0.0590684	0.222993	0.686657	0.264889			0.282061	0.222993	0.282061		0	0
216	0.342	0.483	0.198		4.54	0.825	1.023	0.825	1.023		0.0753304	0.106388	0.0436123	0.181718	0.708075	0.24			0.22533	0.181718	0.22533		0	0
226	0.501	0.777	0.313		6.465	1.278	1.591	1.278	1.591		0.0774942	0.120186	0.0484145	0.19768	0.644788	0.244914			0.246094	0.19768	0.246094		0	0
238	0.431	0.716	0.187	0.312	6.278	1.147	1.646	1.459	1.334		0.0686524	0.114049	0.0297866	0.182701	0.601955	0.163034	0.272014	0.0496974	0.262185	0.232399	0.212488		0.272014	0.0496974
Average	0.339737	0.480684	0.194526	0.0957	4.54121	0.820421	1.06532	0.870789	1.01495		0.0780718	0.103064	0.0420008	0.181136	0.762072	0.229391	0.185672	0.0334033	0.237983	0.195982	0.223137		0.0752686	0.0148459
StDev	0.207616	0.31094	0.113416	0.097991	2.62132	0.513758	0.638157	0.538922	0.616091		0.0269773	0.0254669	0.0155231	0.0489706	0.158532	0.0769335	0.0766702	0.017579	0.0698048	0.0580262	0.0616418		0.107901	0.0194624
SQRT	4.3589	4.3589	4.3589	4.3589	4.3589	4.3589	4.3589	4.3589	4.3589		4.3589	4.3589	4.3589	4.3589	4.3589	4.3589	4.3589	4.3589	4.3589	4.3589	4.3589		4.47214	4.47214
SEM	0.0476303	0.0713346	0.0260195	0.0224807	0.601372	0.117864	0.146403	0.123637	0.141341		0.00618902	0.0058425	0.00356125	0.0112346	0.0363698	0.0176498	0.0175893	0.00403289	0.0160143	0.0133121	0.0141416		0.0241273	0.00435193
p-values (t-test)											0.00571562	0.266334	0.346414	0.0107087	0.434124	0.000276524			0.122491	0.0762301	0.0278173

## Sheet: Figure 6D-E data
SL (μm)	TTNtv+	TTNtv-
2.16946	1.55019
2.16857	1.5493
2.21234	1.60764
2.18108	1.57638
2.02693	1.48918
2.07064	1.53289
1.99829	1.47388
1.96358	1.43917
2.04137	1.46779
1.94241	1.36883
2.1071	1.52526
2.1427	1.56086
2.22754	1.52447
2.21025	1.50718
2.23747	1.53655
2.23926	1.53834
2.18331	1.53172
2.19249	1.5409
2.13708	1.53056
2.08371	1.47719
2.13771	1.52096
2.15266	1.53591
2.23267	1.5742
2.2072	1.54873
2.11248	1.58677
2.00369	1.50124
2.00754	1.50509
2.08705	1.53243
2.04594	1.49132
2.05976	1.43864
2.08907	1.46795
2.01578	1.50572
1.96733	1.45727
2.0723	1.48323
2.13234	1.54327
2.11418	1.54896
2.0608	1.49558
2.12955	1.53539
2.07507	1.48091
1.94293	1.44158
1.96479	1.46344
1.94159	1.43906
2.00678	1.50425
2.11799	1.55809
2.09478	1.53488
2.02171	1.46976
2.05276	1.50081
2.20785	1.55144
2.19745	1.54104
2.03542	1.38033
2.10633	1.45124
2.15238	1.45738
2.13244	1.43744
2.14097	1.46051
2.16116	1.4807
1.9189	1.37969
1.91643	1.37722
2.17638	1.46938
2.14312	1.43612
2.1455	1.48244
2.12749	1.46443
2.16031	1.46441
2.1592	1.4633
2.10468	1.47451
2.06823	1.43806
2.19769	1.49056
2.18462	1.47749
1.88505	1.33299
2.09978	1.47864
2.10642	1.48528
2.07936	1.4564
2.08873	1.46577
2.10019	1.44731
2.09778	1.4449
2.11026	1.49049
2.11233	1.49256
2.10203	1.49554
2.08864	1.48215
2.0385	1.47517
2.06022	1.4969
2.0732	1.49131
2.06266	1.48077
2.16633	1.48095
2.15141	1.46603
2.0903	1.45648
2.054	1.42018
2.07379	1.47507
2.08656	1.48784
2.08268	1.4954
2.10011	1.51283
2.03806	1.47257
1.97565	1.41016
2.04911	1.46398
2.01381	1.42868
2.12819	1.48375
2.12024	1.4758
2.09125	1.47994
2.11152	1.50021
2.09098	1.48918
2.10866	1.50686
1.88963	1.38227
1.89248	1.38512
2.10625	1.46945
2.10654	1.46974
2.06496	1.50922
2.05321	1.49747
2.02671	1.42513
2.0306	1.42902
2.0252	1.42508
2.03519	1.43507
2.01894	1.4411
2.07466	1.49682
2.09868	1.47502
2.07882	1.45516
2.07396	1.46268
2.07299	1.46171
2.11626	1.47469
2.12239	1.48082
2.10256	1.47754
2.08721	1.46219
2.06953	1.4758
2.06624	1.47251
2.13363	1.46366
2.0103	1.34033
2.06902	1.45434
2.10141	1.48673
2.07618	1.46802
2.11498	1.50683
2.17169	1.49279
2.19411	1.51521
2.23166	1.51832
2.19998	1.48664
2.04886	1.45809
2.07121	1.48044
2.14138	1.4743
2.10409	1.43701
2.12327	1.44196
2.12646	1.44515
2.16556	1.5049
2.12199	1.46133
2.07318	1.47879
2.02357	1.42918
1.93821	1.38148
2.06654	1.50981
2.12173	1.47899
2.08343	1.44069
2.06622	1.46802
2.02837	1.43018
1.96163	1.45254
1.95779	1.4487
2.00745	1.47005
1.95457	1.41717
1.93297	1.45732
1.86619	1.39054
2.01025	1.50051
1.96046	1.45072
1.97715	1.43262
2.02586	1.48133
2.05351	1.45358
2.0321	1.43217
2.13575	1.52071
2.09887	1.48383
1.87163	1.42271
1.91666	1.46774
1.85243	1.41624
1.86978	1.43359
1.91609	1.44021
1.93686	1.46098
1.92578	1.47344
1.91861	1.46627
1.92027	1.45603
1.93695	1.47271
1.93049	1.43827
1.97414	1.48192
1.94449	1.47118
1.97119	1.49789
1.87856	1.41003
1.92459	1.45606
1.96076	1.47735
1.9407	1.45729
1.95239	1.47276
1.96529	1.48566
1.91846	1.4338
1.94329	1.45863
1.91776	1.44175
1.88234	1.40633
1.76181
1.63114
1.73559
1.58915
1.87426	1.40258
1.78943
1.9011	1.4153
1.89527	1.40947
1.89242	1.41853
1.8718	1.39791
1.91788	1.37004
1.92005	1.37221
1.91159	1.36866
1.9681	1.42517
1.85601	1.37322
1.6667
1.98829	1.40355
1.96455	1.37981
1.91744	1.35765
1.95125	1.39146
1.94533	1.43443
1.86827	1.35737
1.87702	1.35931
1.85731	1.3396
2.01749	1.39625
2.04174	1.4205
2.09515	1.45878
2.03248	1.39611
2.02213	1.43971
2.0307	1.44828
2.04324	1.43722
2.0183	1.41229
1.94139	1.35644
1.97033	1.38538
1.94917	1.40799
1.92747	1.38629
1.94833	1.41356
1.93903	1.40426
1.61468
1.67164
1.68241
1.74342
1.50005
1.57419
1.75918
1.77934
1.83747	1.34166
1.86288	1.36707
1.81424	1.37477
1.82495	1.38548
1.81519	1.33901
1.81682	1.34064
1.95206	1.40002
1.94988	1.39784
2.00215	1.40292
2.00223	1.403
1.99392	1.39925
1.97661	1.38194
1.93445	1.39365
1.91026	1.36946
1.89902	1.39993
1.91735	1.41826
1.96745	1.41295
1.94573	1.39123
1.89302	1.42437
1.85763	1.38898
1.87689	1.40936
1.87804	1.41051
1.88724	1.40374
1.88135	1.39785
1.98174	1.40099
1.9884	1.40765
1.95953	1.41654
1.92224	1.37925
1.89555	1.41946
1.85679	1.3807
1.89579	1.38402
1.90524	1.39347
1.98122	1.38687
1.98787	1.39352
1.47188
1.82139	1.3192
1.95823	1.36515
1.99071	1.39763
2.04976	1.45311
2.06581	1.46916
2.10395	1.45692
2.10125	1.45422
2.13601	1.45241
2.13362	1.45002
2.10433	1.4766
2.09417	1.46644
2.00696	1.45646
2.00454	1.45404
1.96818	1.43491
1.98333	1.45006
1.9764	1.46719
1.97725	1.46804
1.95012	1.43935
1.89941	1.38864
1.87858	1.39145
1.91109	1.42396
1.93823	1.43399
1.88827	1.38403
2.01708	1.4353
2.00849	1.42671
2.09984	1.41641
2.13739	1.45396
2.12377	1.43726
2.13365	1.44714
2.03849	1.42509
2.04703	1.43363
1.98906	1.41991
1.98002	1.41087
2.03411	1.44101
2.03168	1.43858
2.07708	1.43495
2.10125	1.45912
2.03983	1.45051
2.03757	1.44825
2.0077	1.43371
2.01348	1.43949
1.99506	1.41466
2.00394	1.42354
2.00682	1.40203
2.03645	1.43167
1.94469	1.39624
1.96546	1.41701
1.92013	1.3684
1.94976	1.39803
1.96355	1.43492
1.94864	1.42001
2.03479	1.42182
2.01877	1.4058
2.00577	1.40214
2.0135	1.40987
2.03011	1.43135
2.01015	1.41139
2.01064	1.38895
2.00665	1.38496
2.02159	1.41199
2.01148	1.40188
1.97686	1.43702
1.97717	1.43733
2.03142	1.46264
2.03196	1.46318
1.93065	1.3731
2.00399	1.44644
2.17006	1.45689
2.19568	1.48251
2.04947	1.5208
1.95907	1.4304
2.07771	1.37453
2.16611	1.46293
2.10501	1.47912
2.10036	1.47447
2.0165	1.44385
2.01679	1.44414
2.06924	1.45314
2.05546	1.43936
1.98937	1.4641
1.97028	1.44501
1.96017	1.44019
1.94399	1.42401
1.97965	1.37922
1.9899	1.38947
2.00117	1.44701
2.02259	1.46843
1.97293	1.39915
2.06885	1.49507
1.93355	1.38836
1.96851	1.42332
2.00858	1.44958
1.92877	1.36977
1.92574	1.39855
1.92313	1.39594
2.082	1.45534
2.05688	1.43022
2.13323	1.45885
2.11026	1.43588
1.93032	1.37445
1.94208	1.38621
1.93186	1.35116
1.89678	1.31608
1.87187	1.3041
1.8834	1.31563
2.16276	1.47353
2.18348	1.49425
2.0669	1.48283
2.00088	1.41681
2.05399	1.47801
2.03783	1.46185
2.05679	1.44657
2.06317	1.45295
2.01787	1.43157
2.03393	1.44763
1.88428	1.32779
1.97779	1.4213
2.14659	1.43725
2.15957	1.45023
1.92576	1.39067
1.97602	1.44093
2.15682	1.49366
2.17569	1.51253
2.00773	1.4855
2.04196	1.51973
2.20976	1.46676
2.24481	1.50181
2.20955	1.50105
2.21062	1.50212
2.19382	1.48823
2.20012	1.49453
2.12975	1.42532
2.15755	1.45312
2.20273	1.42913
2.15741	1.38381
2.13566	1.49873
2.15439	1.51746
2.15733	1.47189
2.14	1.45456
2.18905	1.52175
2.1243	1.457
2.18619	1.45834
2.17844	1.45059
2.19158	1.46856
2.17855	1.45553
2.11522	1.46781
2.11681	1.4694
2.20548	1.4975
2.18832	1.48034
2.23719	1.51563
2.25044	1.52888
2.23819	1.4911
2.25529	1.50821
2.1369	1.49054
2.11645	1.47009
2.19006	1.50685
2.17148	1.48827
2.14731	1.49917
2.10197	1.45383
2.33008	1.49849
2.31925	1.48766
2.14432	1.50637
2.10795	1.47
2.11398	1.44344
2.1139	1.44336
2.0069	1.35913
2.10866	1.46089
2.14374	1.46292
2.16904	1.48822
2.2239	1.53274
2.19787	1.50671
2.00475	1.42102
2.03503	1.4513
1.95493	1.41144
1.96647	1.42298
1.96914	1.39246
1.9575	1.38082
2.02057	1.40759
2.04877	1.43579
2.07251	1.42822
2.04408	1.39979
1.9842	1.36601
2.02979	1.4116
1.99447	1.43284
1.97904	1.41741
2.06289	1.47038
2.0732	1.48069
2.10676	1.46111
2.04915	1.4035
1.8216	1.31796
1.91018	1.40654
1.91847	1.41566
1.89955	1.39674
2.17056	1.47477
2.11372	1.41793
2.06377	1.43454
2.06194	1.43271
2.08753	1.41599
2.08612	1.41458
2.11402	1.44943
2.10486	1.44027
2.18802	1.51141
2.14753	1.47092
1.97863	1.44535
1.93632	1.40304
2.14596	1.47241
2.14818	1.47463
2.05053	1.3868
2.09695	1.43322
2.06837	1.50301
2.05148	1.48612
1.94875	1.3973
2.00876	1.45731
2.02785	1.46549
2.01441	1.45205
2.22969	1.50218
2.20257	1.47506
2.18333	1.47022
2.21078	1.49767
2.11401	1.49515
2.09612	1.47726
2.13615	1.49648
2.12742	1.48775
2.07909	1.48822
1.95559	1.36472
2.16472	1.5123
2.13101	1.47859
2.18999	1.50727
2.14161	1.45889
2.15882	1.48962
2.16925	1.50005
2.1049	1.47152
2.11937	1.48599
2.17663	1.47318
2.16469	1.46124
2.21523	1.4956
2.21049	1.49086
2.15869	1.49502
2.17494	1.51127
2.17848	1.52164
2.1736	1.51676
2.20571	1.5093
2.21046	1.51405
2.19381	1.4951
2.14078	1.44207
2.16601	1.47351
2.14896	1.45646
2.16093	1.4811
2.13477	1.45494
2.17967	1.50727
2.14489	1.47249
2.18248	1.46788
2.17956	1.46496
2.1962	1.45657
2.19528	1.45565
2.13558	1.45918
2.15383	1.47743
2.14264	1.50242
2.10781	1.46759
2.03374	1.42721
2.0271	1.42057
2.19728	1.51294
2.16721	1.48287
2.11248	1.44402
2.10896	1.4405
2.17897	1.46991
2.18389	1.47483
2.16952	1.52641
2.17892	1.53581
2.16689	1.4577
2.18209	1.4729
2.20797	1.49797
2.18421	1.47421
2.21433	1.58287
2.2164	1.58494
2.0551	1.51715
2.10175	1.5638
2.19385	1.5187
2.19282	1.51768
2.14534	1.45554
2.20713	1.51733
2.22137	1.52259
2.22006	1.52128
2.22069	1.50757
2.24093	1.52781
2.20827	1.50779
2.23245	1.53197
2.26296	1.53707
2.26922	1.54333
2.20407	1.54818
2.1956	1.53971
2.19975	1.555
2.15613	1.51139
2.13581	1.52739
2.17173	1.56331
2.18964	1.54771
2.20798	1.56605
2.20231	1.56352
2.15795	1.51916
2.16138	1.50504
2.19669	1.54035
2.14974	1.48547
2.11358	1.44931
2.20425	1.53659
2.19287	1.5252
2.13804	1.52608
2.08407	1.47211
2.1076	1.49465
2.08017	1.46722
2.11982	1.52953
2.01637	1.42608
1.80459	1.37786
1.7243
1.56347
1.53918
1.70394
1.73756
1.64731
1.78937
1.75552
1.76672
2.18471	1.51705
2.17913	1.51147
2.1891	1.50585
2.17836	1.49511
1.71311
1.81603	1.38716
2.02771	1.52748
1.98827	1.48804
2.12307	1.50048
2.09543	1.47284
2.09456	1.50587
2.07322	1.48452
2.09961	1.48169
2.1008	1.48288
2.11129	1.49447
2.09953	1.48271
2.07156	1.47932
2.12345	1.53121
2.00106	1.4713
1.96878	1.43902
1.83558	1.42147
1.76354
1.93203	1.4058
1.87179	1.34556
2.0177	1.44186
2.02343	1.44759
2.01274	1.44217
2.03992	1.46935
1.95598	1.44443
2.01054	1.49899
2.12205	1.51983
2.16266	1.56044
2.00619	1.43255
2.05148	1.47784
2.13062	1.5174
2.09812	1.4849
2.06308	1.48715
2.05542	1.47949
2.03981	1.48224
2.03937	1.4818
2.0404	1.4648
2.03104	1.45544
2.06655	1.49251
2.07092	1.49688
2.02441	1.48842
2.02098	1.48498
2.04601	1.48534
2.03598	1.47531
2.04189	1.49541
2.04019	1.49371
2.14631	1.47896
2.05879	1.39144
2.00975	1.57429
1.91127	1.47581
2.33985	1.52132
2.33409	1.51556
2.35868	1.51103
2.34444	1.49679
2.30389	1.54981
2.30576	1.55168
2.20417	1.53583
2.17491	1.50657
1.75412
1.79922
1.87525	1.47501
1.89107	1.49083
1.85883	1.49617
1.82825	1.46559
2.01615	1.43994
2.01618	1.43997
1.96686	1.44555
1.95421	1.4329
1.96739	1.49729
1.93143	1.46133
1.79151
1.83755	1.40906
2.05172	1.54112
2.0481	1.5375
2.07563	1.50512
2.03922	1.46871
1.9683	1.47855
1.89911	1.40936
1.96745	1.48919
1.92125	1.44299
1.84215	1.40848
1.87449	1.44082
1.91308	1.46438
1.86675	1.41805
2.41494	1.52229
2.4015	1.50885
2.39659	1.52432
2.39893	1.52666
2.28279	1.51266
2.30031	1.53018
2.39085	1.5228
2.38964	1.52159
2.40575	1.55773
2.26799	1.56076
2.24214	1.53491
2.47711	1.51566
2.47198	1.51053
2.29554	1.51249
2.31834	1.53529
2.32486	1.52553
2.33472	1.53539
2.29009	1.55797
2.28577	1.55365
2.2982	1.51991
2.30397	1.52568
2.37039	1.55144
2.34525	1.5263
2.24179	1.47895
2.26625	1.50341
2.17777	1.48729
2.20387	1.51339
2.26143	1.51144
2.27411	1.52412
2.17947	1.47505
2.15256	1.44814
2.00699	1.43541
1.91494	1.34336
2.23412	1.50748
2.2166	1.48996
2.20398	1.50724
2.13975	1.44301
2.31642	1.55169
2.2437	1.47897
2.11004	1.49216
2.12346	1.50558
2.39273	1.5133
2.39249	1.51306
2.11457	1.45618
2.1119	1.45351
2.09489	1.46607
2.08199	1.45317
2.38198	1.52272
2.37319	1.51393
2.27536	1.47806
2.32019	1.52289
2.38872	1.54174
2.3785	1.53152
2.34994	1.51406
2.32315	1.48727
2.35419	1.50949
2.38876	1.54406
2.2486	1.45002
2.28215	1.48357
2.3622	1.53164
2.31737	1.48681
2.43557	1.5274
2.42419	1.51602
2.48211	1.51191
2.47146	1.50126
2.39675	1.49558
2.4046	1.50343
2.43965	1.5159
2.4086	1.48485
2.21963	1.40446
2.29421	1.47904
2.43252	1.47561
2.48639	1.52948
2.33261	1.50192
2.30577	1.47508
2.37512	1.5242
2.3453	1.49438
2.49049	1.50802
2.5059	1.52343
2.27592	1.47669
2.29172	1.49249
2.53595	1.53565
2.52471	1.52441
2.52636	1.53839
2.54963	1.56166
2.95242	1.56726
2.93317	1.54801
2.96709	1.54881
2.9413	1.52302
2.2128	1.49905
2.25251	1.53876
2.19957	1.52232
2.19936	1.52211
2.24429	1.51418
2.24888	1.51877
2.28589	1.56131
2.24566	1.52108
2.1379	1.48466
2.16171	1.50847
2.22503	1.50422
2.22499	1.50418
2.16345	1.48542
2.14187	1.46384
2.45704	1.51151
2.49013	1.5446
2.2684	1.51979
2.31154	1.56293
2.25378	1.50036
2.29016	1.53674
2.32649	1.52097
2.34041	1.53489
2.30768	1.51404
2.27729	1.48365
2.29089	1.50454
2.30045	1.5141
2.2387	1.45775
2.28627	1.50532
2.41948	1.52713
2.40679	1.51444
2.40762	1.49496
2.40036	1.4877
2.34859	1.491
2.40664	1.54905
2.40205	1.51862
2.41151	1.52807
2.35214	1.53644
2.33836	1.52266
2.46918	1.52767
2.44109	1.49958
2.44001	1.51269
2.43606	1.50874
2.45061	1.50606
2.48689	1.54234
2.4561	1.54072
2.46027	1.54489
2.47455	1.53283
2.49514	1.55342
2.42435	1.51937
2.42747	1.52249
2.28529	1.50554
2.27747	1.49772
2.27513	1.49531
2.25846	1.47864
2.21866	1.4915
2.24206	1.5149
2.2698	1.51848
2.24822	1.49689
2.24846	1.49929
2.2774	1.52823
2.27136	1.49599
2.26763	1.49226
2.3228	1.4933
2.35538	1.52588
2.30254	1.53266
2.28305	1.51316
2.23558	1.52074
2.22824	1.5134
2.18685	1.51166
2.16816	1.49297
2.14523	1.52176
2.14862	1.52515
2.41032	1.51241
2.43119	1.53328
2.31773	1.50178
2.34203	1.52608
2.17947	1.48944
2.18193	1.4919
2.26368	1.52811
2.2415	1.50593
2.22918	1.51615
2.21926	1.50623
2.31081	1.50354
2.32018	1.51291
2.49763	1.46102
2.56859	1.53198
2.44049	1.5598
2.42577	1.54508
2.41156	1.52377
2.40771	1.51992
2.44185	1.51717
2.47376	1.54908
2.26326	1.51396
2.2478	1.4985
2.33263	1.52289
2.36435	1.55461
2.34633	1.53981
2.33614	1.52962
2.30861	1.52835
2.3025	1.52224
2.29148	1.54122
2.24787	1.49761
2.23353	1.51496
2.23397	1.5154
2.1679	1.47805
2.18315	1.4933
2.18787	1.49896
2.1722	1.48329
2.48645	1.5262
2.52227	1.56202
2.56607	1.53524
2.5401	1.50927
2.28049	1.49177
2.28122	1.4925
2.33189	1.4996
2.35745	1.52516
2.25399	1.49723
2.27675	1.51999
2.20068	1.4551
2.2047	1.45912
2.30259	1.55002
2.26834	1.51577
2.31361	1.50011
2.32094	1.50744
2.30367	1.54747
2.29313	1.53693
2.26792	1.55769
2.23113	1.5209
2.4208	1.51056
2.43603	1.52579
2.41452	1.52002
2.40968	1.51518
2.46345	1.56501
2.42611	1.52767
2.43708	1.53463
2.42566	1.52321
2.35266	1.45014
2.39684	1.49432
2.48051	1.48078
2.49564	1.49591
2.39083	1.49991
2.36913	1.47821
2.43747	1.4641
2.4841	1.51073
2.28493	1.44151
2.3826	1.53918
2.31253	1.50312
2.33258	1.52317
2.32876	1.53217
2.31763	1.52104
2.25438	1.52456
2.14512	1.4153
2.06004		1.46215
2.08067		1.48278
2.09043		1.51061
2.08468		1.50486
2.16034		1.61078
2.08934		1.53978
2.01939		1.52164
2.0341		1.53635
2.16339		1.52601
2.18411		1.54673
2.01153		1.4746
2.00563		1.4687
2.13697		1.59417
2.16163		1.61883
2.06073		1.49986
2.10619		1.54532
1.96741		1.43015
1.97475		1.43749
2.04238		1.44556
2.01327		1.41645
1.93365		1.48343
1.89493		1.44471
1.92765		1.44596
1.9153		1.43361
1.93592		1.42063
2.03935		1.52406
2.00898		1.50653
1.98893		1.48648
1.96388		1.45277
1.95787		1.44676
2.07398		1.51325
2.0765		1.51577
1.90677		1.50366
1.89287		1.48976
1.95244		1.51087
1.92432		1.48275
2.1529		1.57899
2.15753		1.58362
2.11923		1.53518
2.14398		1.55993
1.98589		1.52854
1.99917		1.54182
2.01776		1.54336
2.04036		1.56595
2.04613		1.5806
2.02632		1.56079
1.99469		1.52211
2.00017		1.52759
2.01315		1.54015
2.03873		1.56573
2.12502		1.46975
2.18381		1.52854
1.98794		1.5308
1.98417		1.52703
2.09831		1.5489
2.05432		1.50491
1.98931		1.53192
2.01879		1.5614
1.83597		1.37241
2.00516		1.5416
1.97089		1.52486
1.97805		1.53202
2.05095		1.56236
2.08045		1.59186
2.08909		1.58005
2.05532		1.54628
1.99429		1.54217
2.0054		1.55328
1.98172		1.53145
2.02921		1.57894
2.03976		1.51701
2.03466		1.51191
2.05894		1.4987
2.10694		1.5467
1.92355		1.43967
1.97969		1.49581
1.99887		1.43918
2.05022		1.49053
2.04891		1.46315
2.08322		1.49746
2.07184		1.58479
2.00498		1.51793
2.28724		1.53522
2.32666		1.57464
2.21999		1.57278
2.19814		1.55093
2.14032		1.48674
2.13341		1.47983
2.24672		1.57342
2.24089		1.56759
2.27173		1.58459
2.25941		1.57227
2.2161		1.57805
2.20999		1.57194
2.12359		1.51935
2.1396		1.53536
2.17133		1.5432
2.1814		1.55327
2.0346		1.52305
1.98624		1.47469
2.09939		1.51145
2.05551		1.46757
2.20152		1.54327
2.13383		1.47558
2.17174		1.56908
2.21734		1.61468
2.13431		1.53513
2.09951		1.50033
2.22766		1.57908
2.20532		1.55674
2.23381		1.52352
2.29925		1.58896
2.06794		1.50234
2.04737		1.48177
2.22153		1.56163
2.19002		1.53012
2.23706		1.53297
2.27775		1.57366
2.25911		1.57294
2.22077		1.5346
2.252		1.55461
2.27835		1.58096
2.24092		1.53077
2.26945		1.5593
2.19981		1.58283
2.16609		1.54911
2.16493		1.53306
2.16283		1.53096
2.31393		1.61922
2.31422		1.61951
2.18042		1.56071
2.16745		1.54774
2.13155		1.48717
2.1589		1.51452
2.1256		1.48934
2.19161		1.55535
2.24456		1.55085
2.20213		1.50842
2.2296		1.58829
2.19925		1.55794
2.33052		1.57634
2.31036		1.55618
2.41335		1.59347
2.3678		1.54792
2.27585		1.56923
2.30018		1.59356
2.2605		1.59332
2.20964		1.54246
2.23857		1.53547
2.2732		1.5701
2.24611		1.56984
2.25055		1.57428
2.22182		1.551
2.2843		1.61348
2.23855		1.6108
2.18072		1.55297
2.14164		1.55105
2.12889		1.5383
2.0985		1.56763
2.10494		1.57407
2.19162		1.55131
2.18275		1.54244
2.16186		1.54004
2.16053		1.53871
2.1091		1.51052
2.12786		1.52928
2.22398		1.53873
2.18491		1.49966
2.08378		1.44492
2.16225		1.52339
2.2492		1.57053
2.25077		1.5721
2.23617		1.55708
2.2558		1.57671
2.27006		1.54368
2.27968		1.5533
2.18567		1.56702
2.18374		1.56509
2.1235		1.48013
2.19912		1.55575
2.20431		1.55054
2.18794		1.53417
2.17217		1.54788
1.9884		1.36411
2.10871		1.56227
2.09444		1.548
2.20282		1.57265
2.19211		1.56194
2.10849		1.54613
2.12855		1.56619
2.19996		1.51649
2.21699		1.53352
2.20193		1.52403
2.19802		1.52012
2.04748		1.53194
2.07351		1.55797
2.1034		1.54311
2.10576		1.54547
1.87248		1.38816
1.98629		1.50196
2.16839		1.58145
2.11756		1.53062
2.19057		1.53759
2.25233		1.59935
2.11628		1.52157
2.18375		1.58904
2.25994		1.59083
2.25073		1.58162
2.26666		1.60577
2.285		1.62411
2.14604		1.5248
2.15904		1.5378
2.20599		1.60849
2.20845		1.61095
2.1678		1.57973
2.18759		1.59951
2.23107		1.63847
2.20671		1.61411
2.19774		1.59754
2.19334		1.59314
2.18729		1.54429
2.18693		1.54394
2.17679		1.53747
2.18129		1.54197
2.20248		1.58258
2.2079		1.588
2.14451		1.57455
2.18802		1.61806
2.22782		1.58198
2.22878		1.58294
2.25341		1.61126
2.23695		1.5948
2.22144		1.53115
2.31637		1.62608
2.34677		1.5849
2.33791		1.57604
2.23931		1.47646
2.20777		1.44492
2.27838		1.54224
2.31652		1.58038
2.24521		1.57576
2.21013		1.54067
2.20032		1.5041
2.26279		1.56657
2.16172		1.55212
2.14862		1.53902
2.25919		1.55233
2.22932		1.52246
2.03267		1.46922
2.08348		1.52003
2.38638		1.52944
2.29374		1.4368
2.28642		1.56449
2.30272		1.58079
2.3476		1.57447
2.32823		1.5551
2.23415		1.5554
2.24857		1.56982
2.15274		1.49507
2.1628		1.50513
2.28963		1.57419
2.23883		1.52339
2.17831		1.54719
2.14764		1.51652
2.15048		1.50064
2.17797		1.52813
2.22552		1.53238
2.23018		1.53704
2.24717		1.55651
2.20939		1.51872
2.25973		1.58277
2.17347		1.49651
2.20033		1.48008
2.2639		1.54365
2.22602		1.50488
2.27019		1.54905
2.24853		1.57149
2.19693		1.51989
2.27177		1.57212
2.30662		1.60697
2.2722		1.54431
2.25383		1.52594
2.19811		1.5186
2.26422		1.58471
2.39787		1.58578
2.39		1.57791
2.49649		1.57832
2.48631		1.56814
2.45526		1.59388
2.43135		1.56997
2.33932		1.54571
2.29174		1.49813
2.22073		1.58147
2.2229		1.58364
2.43888		1.63125
2.38951		1.58188
2.3287		1.59503
2.25942		1.52575
2.27664		1.5496
2.30313		1.57609
2.54643		1.60845
2.51342		1.57544
2.28884		1.53427
2.3142		1.55963
2.2747		1.549
2.29493		1.56923
2.233		1.52338
2.25731		1.54769
2.24964		1.58259
2.21021		1.54316
2.28703		1.57086
2.30601		1.58984
2.24137		1.54214
2.2756		1.57637
2.20801		1.55004
2.22642		1.56845
2.27898		1.57105
2.25031		1.54238
2.32054		1.58353
2.30686		1.56985
2.30295		1.56293
2.31183		1.57181
2.30636		1.56284
2.30784		1.56432
2.36981		1.57691
2.34534		1.55244
2.36445		1.57892
2.35462		1.56909
2.42413		1.58424
2.40631		1.56642
2.30276		1.57025
2.31531		1.5828
2.45655		1.59652
2.43664		1.57661
2.12344		1.42624
2.13823		1.44103
2.37073		1.55485
2.33555		1.51967
2.19141		1.49633
2.23356		1.53849
2.31894		1.55072
2.30666		1.53844
2.42956		1.59722
2.42182		1.58948
2.34503		1.54859
2.3497		1.55327
2.41994		1.60414
2.41369		1.5979
2.38959		1.55998
2.41653		1.58692
2.35511		1.57332
2.36579		1.584
2.41194		1.58493
2.39709		1.57008
2.35238		1.54986
2.38756		1.58504
2.40716		1.56116
2.44099		1.59499
2.34859		1.59155
2.4214		1.66436
2.27678		1.4984
2.37904		1.60066
2.28401		1.52194
2.24544		1.48337
2.2077		1.49047
2.26469		1.54746
2.29546		1.5245
2.29328		1.52232
2.30696		1.53102
2.2949		1.51896
2.28064		1.52642
2.25994		1.50572
2.39624		1.55411
2.36582		1.52369
2.29009		1.5456
2.28435		1.53986
2.3087		1.60218
2.33336		1.62684
2.39717		1.61797
2.39129		1.61209
2.38076		1.61848
2.38185		1.61957
2.46416		1.62581
2.44837		1.61002
2.38508		1.60526
2.38179		1.60197
2.44912		1.61446
2.47319		1.63853
2.34062		1.59858
2.31133		1.56929
2.42045		1.593
2.4193		1.59185
2.37603		1.58942
2.38246		1.59585
2.28062		1.54085
2.24454		1.50477
2.33752		1.59179
2.35045		1.60471
2.24856		1.47891
2.28996		1.52031
2.16919		1.53557
2.17069		1.53707
2.18441		1.5213
2.19063		1.52751
2.1686		1.55249
2.12231		1.5062
2.15826		1.48394
2.18709		1.51277
2.48066		1.58924
2.46128		1.56986
2.48159		1.60443
2.42956		1.5524
2.45167		1.52341
2.46994		1.54168
2.50095		1.59217
2.42778		1.519
2.48602		1.5703
2.41961		1.50389
2.36564		1.56079
2.33971		1.53486
2.44042		1.57142
2.46305		1.59405
2.45477		1.58807
2.45303		1.58633
2.47896		1.57681
2.49489		1.59274
2.51676		1.58758
2.44186		1.51268
2.35424		1.58559
2.27013		1.50148
2.3163		1.55977
2.30909		1.55256
2.29345		1.56502
2.30499		1.57655
2.21611		1.55032
2.22316		1.55737
2.41979		1.58024
2.41458		1.57503
2.3879		1.60009
2.3548		1.56699
2.44839		1.57467
2.47873		1.60501
2.18413		1.52005
2.21185		1.54777
2.23984		1.56553
2.22206		1.54775
2.18459		1.56763
2.21967		1.60271
2.11045		1.5728
2.07174		1.53409
2.06948		1.52258
2.12561		1.57871
2.23486		1.6036
2.15821		1.52695
2.11219		1.53878
2.10785		1.53444
2.08657		1.54322
2.10314		1.55979
2.15871		1.57578
2.12626		1.54333
2.13493		1.58269
2.12347		1.57123
2.57132		1.60446
2.53886		1.572
2.48876		1.61169
2.50615		1.62908
2.4573		1.60787
2.44694		1.59751
2.53723		1.54954
2.62338		1.63569
2.40408		1.59093
2.39788		1.58473
1.52434
1.614
1.89706		1.5109
1.8291		1.44294
1.89034		1.4473
1.8954		1.45236
1.96889		1.49068
1.81649		1.33828
1.91539		1.43276
1.92962		1.44698
1.79281
1.79198
1.78719
1.77822
1.80664		1.43192
1.72324
1.25354
1.26246
1.42983
1.23338
1.49057
1.5448
1.7337
1.75886
1.71598
1.64596
1.72571
1.60873
1.63339
1.65271
1.63053
1.72089
1.66332
1.71467
1.70437
1.67919
1.69719
1.69364
1.70049
1.68547
1.65758
1.76408
1.73752
1.74801
1.49405
1.63952
1.86797		1.41058
1.65393
1.45628
1.37049
1.3159
1.36454
1.46356
1.45283
1.98398		1.48329
1.85786		1.35717
1.92201		1.47269
1.92565		1.47633
1.97019		1.46239
1.92063		1.41283
1.69466
1.72305
2.04627		1.52081
1.86022		1.33476
1.71742
1.65553
1.51045
1.57673
1.5287
1.70245
1.79131
1.68763
1.75721
1.75516
1.79569
1.73537
2.18224		1.5445
2.2396		1.60186
2.06359		1.51356
1.94286		1.39283
2.06895		1.50818
1.99661		1.43584
2.033		1.48145
2.06255		1.511
2.14533		1.54814
2.2069		1.60971
2.16799		1.54205
2.02639		1.40045
2.06986		1.49412
1.99287		1.41714
2.17201		1.49067
2.23367		1.55233
2.21315		1.58433
2.18488		1.55606
2.16252		1.54229
2.14575		1.52552
2.08773		1.52167
2.02877		1.46271
1.85955		1.42616
1.94486		1.51147
2.11127		1.45918
2.18204		1.52995
2.03488		1.4365
2.07095		1.47257
2.08549		1.50255
2.11402		1.53108
1.85652		1.40149
1.86532		1.41029
1.98539		1.43726
1.95958		1.41145
1.91139		1.50046
1.91099		1.50006
1.91873		1.51849
1.88297		1.48273
1.92437		1.49262
1.94713		1.51538
1.97839		1.50676
1.99333		1.5217
1.77144
1.75691
2.2313		1.58978
2.23272		1.5912
2.15368		1.57201
2.16366		1.58199
2.2549		1.60074
2.25133		1.59717
2.25058		1.60108
2.21573		1.56623
2.26795		1.57631
2.21394		1.5223
2.25589		1.54408
2.28604		1.57423
2.26945		1.54935
2.25593		1.53583
2.21279		1.53605
2.20585		1.52911
2.12913		1.4724
2.19581		1.53909
2.19709		1.49052
2.25764		1.55107
2.25079		1.55753
2.22151		1.52825
2.01852		1.52404
2.04325		1.54876
2.04922		1.54624
2.04661		1.54363
2.12182		1.555
2.11487		1.54805
2.09756		1.45246
2.16429		1.51919
2.16555		1.48168
2.2354		1.55153
2.03281		1.55924
2.02096		1.54739
2.02806		1.50076
2.04429		1.51699
2.08176		1.60433
2.01477		1.53734
1.99957		1.52998
1.9111		1.44152
1.93176		1.4241
1.90299		1.39533
1.98574		1.43435
1.99974		1.44835
2.02231		1.46511
2.10209		1.54489
2.10421		1.54332
2.00801		1.44712
2.05339		1.5339
1.99665		1.47716
2.63423		1.46127
1.98629		1.48336
2.03836		1.53543
1.87126		1.45191
1.90115		1.4818
1.94488		1.44521
1.93693		1.43726
2.05858		1.50942
2.02471		1.47555
2.14019		1.51339
2.15861		1.53181
2.03034		1.5328
1.97322		1.47568
2.03292		1.52363
2.00668		1.49739
2.16973		1.61321
2.14065		1.58413
2.11775		1.5256
2.10968		1.51752
1.94287		1.4744
1.9626		1.49413
1.88516		1.43426
1.9111		1.4602
1.91947		1.47477
1.91954		1.47484
1.91612		1.40268
1.89135		1.37791
2.27628		1.56372
2.25576		1.5432
2.21995		1.54194
2.22886		1.55085
2.0721		1.53598
2.07721		1.54109
2.19448		1.53926
2.21611		1.56089
2.10649		1.54794
2.1184		1.55985
2.08505		1.53458
2.07445		1.52398
2.07245		1.49682
2.09274		1.51711
2.07709		1.50823
2.11543		1.54657
2.08211		1.54654
2.02985		1.49428
2.09685		1.47556
2.13297		1.51168
1.9313		1.45776
1.94882		1.47528
1.91372		1.49374
1.92846		1.50848
1.86158		1.4841
1.80664		1.42916
1.90051		1.48317
1.86509		1.44774
2.07255		1.56294
2.03487		1.52526
1.96303		1.47829
1.99484		1.5101
2.04334		1.51077
2.06408		1.53151
2.08363		1.53874
2.0501		1.50521
1.94734		1.54557
1.94782		1.54605
1.9437		1.54281
1.91649		1.5156
1.93363		1.49188
1.93001		1.48826
1.98904		1.57643
1.96835		1.55574
2.01729		1.55712
1.99129		1.53112
2.00152		1.52857
1.96528		1.49233
1.98701		1.47491
2.01452		1.50242
1.98262		1.53015
1.99877		1.5463
2.14298		1.4874
2.17277		1.51719
2.07432		1.51448
2.02205		1.4622
2.01906		1.49405
2.06661		1.5416
2.06394		1.55986
2.05856		1.55448
2.03397		1.56004
1.95177		1.47784
2.179		1.51251
2.16792		1.50143
2.22602		1.48942
2.25409		1.51749
2.02924		1.51726
1.98186		1.46988
2.17176		1.54648
2.16455		1.53927
2.19992		1.56109
2.1632		1.52437
2.11632		1.49523
2.12266		1.50157
2.1221		1.4741
2.14968		1.50168
1.95844		1.44775
1.99856		1.48787
2.10372		1.50709
2.12488		1.52825
1.93338		1.46965
1.91836		1.45462
1.97334		1.46693
1.87796		1.37155
1.94981		1.44618
1.98283		1.4792
1.89079		1.46926
1.85593		1.4344
1.86312		1.40961
1.87021		1.4167
1.86547		1.4056
1.93787		1.478
1.94425		1.51225
1.92176		1.48976
2.16543		1.53022
2.20524		1.57003
2.08835		1.4944
2.08763		1.49368
2.07854		1.48957
2.0336		1.44463
1.96535		1.43575
2.05033		1.52073
2.0546		1.48705
2.08724		1.51969
2.07688		1.54326
2.08704		1.55342
2.07506		1.52854
2.0472		1.50068
2.1502		1.55764
2.1443		1.55174
2.06791		1.51124
2.06568		1.50901
2.10191		1.52961
2.10337		1.53107
2.10784		1.56657
2.09971		1.55844
2.14232		1.58455
2.06325		1.50548
2.09942		1.51655
2.09914		1.51627
2.19258		1.52152
2.1669		1.49584
2.18847		1.52682
2.20876		1.54711
2.20116		1.53622
2.17127		1.50633
2.16399		1.50475
2.17941		1.52017
1.94711		1.5141
1.97605		1.54304
1.99108		1.53152
1.98391		1.52435
1.99067		1.53791
1.9324		1.47964
1.92551		1.45447
1.96917		1.49813
1.9694		1.51033
1.98366		1.52459
1.94735		1.52923
1.85013		1.43201
2.07095		1.52683
2.091		1.54688
2.00723		1.51173
2.01733		1.52183
2.13493		1.51524
2.21037		1.59068
2.06223		1.5406
2.05264		1.53101
2.0281		1.48109
2.07925		1.53224
2.02468		1.54851
1.9936		1.51743
2.01026		1.52676
2.02739		1.54389
2.03266		1.54109
2.00347		1.5119
2.05149		1.51063
2.06006		1.5192
2.02821		1.48323
1.95525		1.41027
2.03395		1.59443
1.91541		1.47589
2.01331		1.51056
2.03002		1.52727
1.97107		1.5001
1.98315		1.51218
1.97521		1.47568
2.00379		1.50426
1.83895		1.41068
1.89569		1.46742
1.89113		1.47876
1.87534		1.46297
1.94145		1.4455
2.03378		1.53783
2.02972		1.56852
1.94382		1.48262
1.92285		1.50421
1.8243		1.40566
1.72748
1.85177		1.45559
1.94019		1.47443
1.88327		1.4175
2.004		1.54902
1.98522		1.53024
2.00856		1.57143
1.98838		1.55125
1.98696		1.53809
1.95442		1.50556
1.92425		1.52446
1.89511		1.49532
1.92198		1.49921
1.95588		1.53311
2.04094		1.50253
2.06049		1.52208
2.13903		1.53072
2.14082		1.53251
2.19049		1.5566
2.20651		1.57262
2.18427		1.57541
2.11824		1.50938
2.20358		1.56076
2.17649		1.53367
2.24802		1.52235
2.28705		1.56138
2.20897		1.50353
2.21831		1.51287
2.23093		1.51411
2.2713		1.55448
2.11755		1.51061
2.13568		1.52874
2.08482		1.51019
2.14185		1.56721
2.13582		1.55845
2.10495		1.52758
2.06499		1.52604
2.04283		1.50388
2.08143		1.51689
2.0389		1.47436
2.03877		1.4639
2.05821		1.48334
1.92144		1.50088
1.92099		1.50043
1.92675		1.44365
1.87008		1.38698
1.90279		1.44294
1.92789		1.46804
1.87007		1.38243
1.9833		1.49566
1.99988		1.52299
1.84988		1.37299
1.89501		1.39232
1.9179		1.41521
1.92713		1.41978
1.92433		1.41698
2.07913		1.49725
2.01461		1.43273
2.15145		1.53436
2.17588		1.55879
2.04154		1.43746
2.11334		1.50927
2.21762		1.59629
2.14969		1.52836
2.16271		1.57829
2.16397		1.57955
2.12033		1.51323
2.18442		1.57732
2.22978		1.6044
2.1877		1.56232
2.23738		1.56981
2.21432		1.54675
2.21466		1.54652
2.22016		1.55202
2.23649		1.57658
2.19222		1.53231
2.20398		1.55668
2.19148		1.54418
2.17479		1.53444
2.11195		1.4716
2.01276		1.50191
1.96643		1.45558
1.88512		1.37826
1.9346		1.42774
2.08232		1.54757
1.99147		1.45672
2.05245		1.48362
1.97855		1.40972
2.00958		1.49581
2.04028		1.52651

## Sheet: Figure 6F data
SL (μm)	DCMTTNtv-	CTRL
2.16946	1.55019
2.16857	1.5493
2.21234	1.60764
2.18108	1.57638
2.02693	1.48918
2.07064	1.53289
1.99829	1.47388
1.96358	1.43917
2.04137	1.46779
1.94241	1.36883
2.1071	1.52526
2.1427	1.56086
2.22754	1.52447
2.21025	1.50718
2.23747	1.53655
2.23926	1.53834
2.18331	1.53172
2.19249	1.5409
2.13708	1.53056
2.08371	1.47719
2.13771	1.52096
2.15266	1.53591
2.23267	1.5742
2.2072	1.54873
2.11248	1.58677
2.00369	1.50124
2.00754	1.50509
2.08705	1.53243
2.04594	1.49132
2.05976	1.43864
2.08907	1.46795
2.01578	1.50572
1.96733	1.45727
2.0723	1.48323
2.13234	1.54327
2.11418	1.54896
2.0608	1.49558
2.12955	1.53539
2.07507	1.48091
1.94293	1.44158
1.96479	1.46344
1.94159	1.43906
2.00678	1.50425
2.11799	1.55809
2.09478	1.53488
2.02171	1.46976
2.05276	1.50081
2.20785	1.55144
2.19745	1.54104
2.03542	1.38033
2.10633	1.45124
2.15238	1.45738
2.13244	1.43744
2.14097	1.46051
2.16116	1.4807
1.9189	1.37969
1.91643	1.37722
2.17638	1.46938
2.14312	1.43612
2.1455	1.48244
2.12749	1.46443
2.16031	1.46441
2.1592	1.4633
2.10468	1.47451
2.06823	1.43806
2.19769	1.49056
2.18462	1.47749
1.88505	1.33299
2.09978	1.47864
2.10642	1.48528
2.07936	1.4564
2.08873	1.46577
2.10019	1.44731
2.09778	1.4449
2.11026	1.49049
2.11233	1.49256
2.10203	1.49554
2.08864	1.48215
2.0385	1.47517
2.06022	1.4969
2.0732	1.49131
2.06266	1.48077
2.16633	1.48095
2.15141	1.46603
2.0903	1.45648
2.054	1.42018
2.07379	1.47507
2.08656	1.48784
2.08268	1.4954
2.10011	1.51283
2.03806	1.47257
1.97565	1.41016
2.04911	1.46398
2.01381	1.42868
2.12819	1.48375
2.12024	1.4758
2.09125	1.47994
2.11152	1.50021
2.09098	1.48918
2.10866	1.50686
1.88963	1.38227
1.89248	1.38512
2.10625	1.46945
2.10654	1.46974
2.06496	1.50922
2.05321	1.49747
2.02671	1.42513
2.0306	1.42902
2.0252	1.42508
2.03519	1.43507
2.01894	1.4411
2.07466	1.49682
2.09868	1.47502
2.07882	1.45516
2.07396	1.46268
2.07299	1.46171
2.11626	1.47469
2.12239	1.48082
2.10256	1.47754
2.08721	1.46219
2.06953	1.4758
2.06624	1.47251
2.13363	1.46366
2.0103	1.34033
2.06902	1.45434
2.10141	1.48673
2.07618	1.46802
2.11498	1.50683
2.17169	1.49279
2.19411	1.51521
2.23166	1.51832
2.19998	1.48664
2.04886	1.45809
2.07121	1.48044
2.14138	1.4743
2.10409	1.43701
2.12327	1.44196
2.12646	1.44515
2.16556	1.5049
2.12199	1.46133
2.07318	1.47879
2.02357	1.42918
1.93821	1.38148
2.06654	1.50981
2.12173	1.47899
2.08343	1.44069
2.06622	1.46802
2.02837	1.43018
1.96163	1.45254
1.95779	1.4487
2.00745	1.47005
1.95457	1.41717
1.93297	1.45732
1.86619	1.39054
2.01025	1.50051
1.96046	1.45072
1.97715	1.43262
2.02586	1.48133
2.05351	1.45358
2.0321	1.43217
2.13575	1.52071
2.09887	1.48383
1.87163	1.42271
1.91666	1.46774
1.85243	1.41624
1.86978	1.43359
1.91609	1.44021
1.93686	1.46098
1.92578	1.47344
1.91861	1.46627
1.92027	1.45603
1.93695	1.47271
1.93049	1.43827
1.97414	1.48192
1.94449	1.47118
1.97119	1.49789
1.87856	1.41003
1.92459	1.45606
1.96076	1.47735
1.9407	1.45729
1.95239	1.47276
1.96529	1.48566
1.91846	1.4338
1.94329	1.45863
1.91776	1.44175
1.88234	1.40633
1.76181
1.63114
1.73559
1.58915
1.87426	1.40258
1.78943
1.9011	1.4153
1.89527	1.40947
1.89242	1.41853
1.8718	1.39791
1.91788	1.37004
1.92005	1.37221
1.91159	1.36866
1.9681	1.42517
1.85601	1.37322
1.6667
1.98829	1.40355
1.96455	1.37981
1.91744	1.35765
1.95125	1.39146
1.94533	1.43443
1.86827	1.35737
1.87702	1.35931
1.85731	1.3396
2.01749	1.39625
2.04174	1.4205
2.09515	1.45878
2.03248	1.39611
2.02213	1.43971
2.0307	1.44828
2.04324	1.43722
2.0183	1.41229
1.94139	1.35644
1.97033	1.38538
1.94917	1.40799
1.92747	1.38629
1.94833	1.41356
1.93903	1.40426
1.61468
1.67164
1.68241
1.74342
1.50005
1.57419
1.75918
1.77934
1.83747	1.34166
1.86288	1.36707
1.81424	1.37477
1.82495	1.38548
1.81519	1.33901
1.81682	1.34064
1.95206	1.40002
1.94988	1.39784
2.00215	1.40292
2.00223	1.403
1.99392	1.39925
1.97661	1.38194
1.93445	1.39365
1.91026	1.36946
1.89902	1.39993
1.91735	1.41826
1.96745	1.41295
1.94573	1.39123
1.89302	1.42437
1.85763	1.38898
1.87689	1.40936
1.87804	1.41051
1.88724	1.40374
1.88135	1.39785
1.98174	1.40099
1.9884	1.40765
1.95953	1.41654
1.92224	1.37925
1.89555	1.41946
1.85679	1.3807
1.89579	1.38402
1.90524	1.39347
1.98122	1.38687
1.98787	1.39352
1.47188
1.82139	1.3192
1.95823	1.36515
1.99071	1.39763
2.04976	1.45311
2.06581	1.46916
2.10395	1.45692
2.10125	1.45422
2.13601	1.45241
2.13362	1.45002
2.10433	1.4766
2.09417	1.46644
2.00696	1.45646
2.00454	1.45404
1.96818	1.43491
1.98333	1.45006
1.9764	1.46719
1.97725	1.46804
1.95012	1.43935
1.89941	1.38864
1.87858	1.39145
1.91109	1.42396
1.93823	1.43399
1.88827	1.38403
2.01708	1.4353
2.00849	1.42671
2.09984	1.41641
2.13739	1.45396
2.12377	1.43726
2.13365	1.44714
2.03849	1.42509
2.04703	1.43363
1.98906	1.41991
1.98002	1.41087
2.03411	1.44101
2.03168	1.43858
2.07708	1.43495
2.10125	1.45912
2.03983	1.45051
2.03757	1.44825
2.0077	1.43371
2.01348	1.43949
1.99506	1.41466
2.00394	1.42354
2.00682	1.40203
2.03645	1.43167
1.94469	1.39624
1.96546	1.41701
1.92013	1.3684
1.94976	1.39803
1.96355	1.43492
1.94864	1.42001
2.03479	1.42182
2.01877	1.4058
2.00577	1.40214
2.0135	1.40987
2.03011	1.43135
2.01015	1.41139
2.01064	1.38895
2.00665	1.38496
2.02159	1.41199
2.01148	1.40188
1.97686	1.43702
1.97717	1.43733
2.03142	1.46264
2.03196	1.46318
1.93065	1.3731
2.00399	1.44644
2.17006	1.45689
2.19568	1.48251
2.04947	1.5208
1.95907	1.4304
2.07771	1.37453
2.16611	1.46293
2.10501	1.47912
2.10036	1.47447
2.0165	1.44385
2.01679	1.44414
2.06924	1.45314
2.05546	1.43936
1.98937	1.4641
1.97028	1.44501
1.96017	1.44019
1.94399	1.42401
1.97965	1.37922
1.9899	1.38947
2.00117	1.44701
2.02259	1.46843
1.97293	1.39915
2.06885	1.49507
1.93355	1.38836
1.96851	1.42332
2.00858	1.44958
1.92877	1.36977
1.92574	1.39855
1.92313	1.39594
2.082	1.45534
2.05688	1.43022
2.13323	1.45885
2.11026	1.43588
1.93032	1.37445
1.94208	1.38621
1.93186	1.35116
1.89678	1.31608
1.87187	1.3041
1.8834	1.31563
2.16276	1.47353
2.18348	1.49425
2.0669	1.48283
2.00088	1.41681
2.05399	1.47801
2.03783	1.46185
2.05679	1.44657
2.06317	1.45295
2.01787	1.43157
2.03393	1.44763
1.88428	1.32779
1.97779	1.4213
2.14659	1.43725
2.15957	1.45023
1.92576	1.39067
1.97602	1.44093
2.15682	1.49366
2.17569	1.51253
2.00773	1.4855
2.04196	1.51973
2.20976	1.46676
2.24481	1.50181
2.20955	1.50105
2.21062	1.50212
2.19382	1.48823
2.20012	1.49453
2.12975	1.42532
2.15755	1.45312
2.20273	1.42913
2.15741	1.38381
2.13566	1.49873
2.15439	1.51746
2.15733	1.47189
2.14	1.45456
2.18905	1.52175
2.1243	1.457
2.18619	1.45834
2.17844	1.45059
2.19158	1.46856
2.17855	1.45553
2.11522	1.46781
2.11681	1.4694
2.20548	1.4975
2.18832	1.48034
2.23719	1.51563
2.25044	1.52888
2.23819	1.4911
2.25529	1.50821
2.1369	1.49054
2.11645	1.47009
2.19006	1.50685
2.17148	1.48827
2.14731	1.49917
2.10197	1.45383
2.33008	1.49849
2.31925	1.48766
2.14432	1.50637
2.10795	1.47
2.11398	1.44344
2.1139	1.44336
2.0069	1.35913
2.10866	1.46089
2.14374	1.46292
2.16904	1.48822
2.2239	1.53274
2.19787	1.50671
2.00475	1.42102
2.03503	1.4513
1.95493	1.41144
1.96647	1.42298
1.96914	1.39246
1.9575	1.38082
2.02057	1.40759
2.04877	1.43579
2.07251	1.42822
2.04408	1.39979
1.9842	1.36601
2.02979	1.4116
1.99447	1.43284
1.97904	1.41741
2.06289	1.47038
2.0732	1.48069
2.10676	1.46111
2.04915	1.4035
1.8216	1.31796
1.91018	1.40654
1.91847	1.41566
1.89955	1.39674
2.17056	1.47477
2.11372	1.41793
2.06377	1.43454
2.06194	1.43271
2.08753	1.41599
2.08612	1.41458
2.11402	1.44943
2.10486	1.44027
2.18802	1.51141
2.14753	1.47092
1.97863	1.44535
1.93632	1.40304
2.14596	1.47241
2.14818	1.47463
2.05053	1.3868
2.09695	1.43322
2.06837	1.50301
2.05148	1.48612
1.94875	1.3973
2.00876	1.45731
2.02785	1.46549
2.01441	1.45205
2.22969	1.50218
2.20257	1.47506
2.18333	1.47022
2.21078	1.49767
2.11401	1.49515
2.09612	1.47726
2.13615	1.49648
2.12742	1.48775
2.07909	1.48822
1.95559	1.36472
2.16472	1.5123
2.13101	1.47859
2.18999	1.50727
2.14161	1.45889
2.15882	1.48962
2.16925	1.50005
2.1049	1.47152
2.11937	1.48599
2.17663	1.47318
2.16469	1.46124
2.21523	1.4956
2.21049	1.49086
2.15869	1.49502
2.17494	1.51127
2.17848	1.52164
2.1736	1.51676
2.20571	1.5093
2.21046	1.51405
2.19381	1.4951
2.14078	1.44207
2.16601	1.47351
2.14896	1.45646
2.16093	1.4811
2.13477	1.45494
2.17967	1.50727
2.14489	1.47249
2.18248	1.46788
2.17956	1.46496
2.1962	1.45657
2.19528	1.45565
2.13558	1.45918
2.15383	1.47743
2.14264	1.50242
2.10781	1.46759
2.03374	1.42721
2.0271	1.42057
2.19728	1.51294
2.16721	1.48287
2.11248	1.44402
2.10896	1.4405
2.17897	1.46991
2.18389	1.47483
2.16952	1.52641
2.17892	1.53581
2.16689	1.4577
2.18209	1.4729
2.20797	1.49797
2.18421	1.47421
2.21433	1.58287
2.2164	1.58494
2.0551	1.51715
2.10175	1.5638
2.19385	1.5187
2.19282	1.51768
2.14534	1.45554
2.20713	1.51733
2.22137	1.52259
2.22006	1.52128
2.22069	1.50757
2.24093	1.52781
2.20827	1.50779
2.23245	1.53197
2.26296	1.53707
2.26922	1.54333
2.20407	1.54818
2.1956	1.53971
2.19975	1.555
2.15613	1.51139
2.13581	1.52739
2.17173	1.56331
2.18964	1.54771
2.20798	1.56605
2.20231	1.56352
2.15795	1.51916
2.16138	1.50504
2.19669	1.54035
2.14974	1.48547
2.11358	1.44931
2.20425	1.53659
2.19287	1.5252
2.13804	1.52608
2.08407	1.47211
2.1076	1.49465
2.08017	1.46722
2.11982	1.52953
2.01637	1.42608
1.80459	1.37786
1.7243
1.56347
1.53918
1.70394
1.73756
1.64731
1.78937
1.75552
1.76672
2.18471	1.51705
2.17913	1.51147
2.1891	1.50585
2.17836	1.49511
1.71311
1.81603	1.38716
2.02771	1.52748
1.98827	1.48804
2.12307	1.50048
2.09543	1.47284
2.09456	1.50587
2.07322	1.48452
2.09961	1.48169
2.1008	1.48288
2.11129	1.49447
2.09953	1.48271
2.07156	1.47932
2.12345	1.53121
2.00106	1.4713
1.96878	1.43902
1.83558	1.42147
1.76354
1.93203	1.4058
1.87179	1.34556
2.0177	1.44186
2.02343	1.44759
2.01274	1.44217
2.03992	1.46935
1.95598	1.44443
2.01054	1.49899
2.12205	1.51983
2.16266	1.56044
2.00619	1.43255
2.05148	1.47784
2.13062	1.5174
2.09812	1.4849
2.06308	1.48715
2.05542	1.47949
2.03981	1.48224
2.03937	1.4818
2.0404	1.4648
2.03104	1.45544
2.06655	1.49251
2.07092	1.49688
2.02441	1.48842
2.02098	1.48498
2.04601	1.48534
2.03598	1.47531
2.04189	1.49541
2.04019	1.49371
2.14631	1.47896
2.05879	1.39144
2.00975	1.57429
1.91127	1.47581
2.33985	1.52132
2.33409	1.51556
2.35868	1.51103
2.34444	1.49679
2.30389	1.54981
2.30576	1.55168
2.20417	1.53583
2.17491	1.50657
1.75412
1.79922
1.87525	1.47501
1.89107	1.49083
1.85883	1.49617
1.82825	1.46559
2.01615	1.43994
2.01618	1.43997
1.96686	1.44555
1.95421	1.4329
1.96739	1.49729
1.93143	1.46133
1.79151
1.83755	1.40906
2.05172	1.54112
2.0481	1.5375
2.07563	1.50512
2.03922	1.46871
1.9683	1.47855
1.89911	1.40936
1.96745	1.48919
1.92125	1.44299
1.84215	1.40848
1.87449	1.44082
1.91308	1.46438
1.86675	1.41805
2.41494	1.52229
2.4015	1.50885
2.39659	1.52432
2.39893	1.52666
2.28279	1.51266
2.30031	1.53018
2.39085	1.5228
2.38964	1.52159
2.40575	1.55773
2.26799	1.56076
2.24214	1.53491
2.47711	1.51566
2.47198	1.51053
2.29554	1.51249
2.31834	1.53529
2.32486	1.52553
2.33472	1.53539
2.29009	1.55797
2.28577	1.55365
2.2982	1.51991
2.30397	1.52568
2.37039	1.55144
2.34525	1.5263
2.24179	1.47895
2.26625	1.50341
2.17777	1.48729
2.20387	1.51339
2.26143	1.51144
2.27411	1.52412
2.17947	1.47505
2.15256	1.44814
2.00699	1.43541
1.91494	1.34336
2.23412	1.50748
2.2166	1.48996
2.20398	1.50724
2.13975	1.44301
2.31642	1.55169
2.2437	1.47897
2.11004	1.49216
2.12346	1.50558
2.39273	1.5133
2.39249	1.51306
2.11457	1.45618
2.1119	1.45351
2.09489	1.46607
2.08199	1.45317
2.38198	1.52272
2.37319	1.51393
2.27536	1.47806
2.32019	1.52289
2.38872	1.54174
2.3785	1.53152
2.34994	1.51406
2.32315	1.48727
2.35419	1.50949
2.38876	1.54406
2.2486	1.45002
2.28215	1.48357
2.3622	1.53164
2.31737	1.48681
2.43557	1.5274
2.42419	1.51602
2.48211	1.51191
2.47146	1.50126
2.39675	1.49558
2.4046	1.50343
2.43965	1.5159
2.4086	1.48485
2.21963	1.40446
2.29421	1.47904
2.43252	1.47561
2.48639	1.52948
2.33261	1.50192
2.30577	1.47508
2.37512	1.5242
2.3453	1.49438
2.49049	1.50802
2.5059	1.52343
2.27592	1.47669
2.29172	1.49249
2.53595	1.53565
2.52471	1.52441
2.52636	1.53839
2.54963	1.56166
2.95242
2.93317
2.96709
2.9413
2.2128	1.49905
2.25251	1.53876
2.19957	1.52232
2.19936	1.52211
2.24429	1.51418
2.24888	1.51877
2.28589	1.56131
2.24566	1.52108
2.1379	1.48466
2.16171	1.50847
2.22503	1.50422
2.22499	1.50418
2.16345	1.48542
2.14187	1.46384
2.45704	1.51151
2.49013	1.5446
2.2684	1.51979
2.31154	1.56293
2.25378	1.50036
2.29016	1.53674
2.32649	1.52097
2.34041	1.53489
2.30768	1.51404
2.27729	1.48365
2.29089	1.50454
2.30045	1.5141
2.2387	1.45775
2.28627	1.50532
2.41948	1.52713
2.40679	1.51444
2.40762	1.49496
2.40036	1.4877
2.34859	1.491
2.40664	1.54905
2.40205	1.51862
2.41151	1.52807
2.35214	1.53644
2.33836	1.52266
2.46918	1.52767
2.44109	1.49958
2.44001	1.51269
2.43606	1.50874
2.45061	1.50606
2.48689	1.54234
2.4561	1.54072
2.46027	1.54489
2.47455	1.53283
2.49514	1.55342
2.42435	1.51937
2.42747	1.52249
2.28529	1.50554
2.27747	1.49772
2.27513	1.49531
2.25846	1.47864
2.21866	1.4915
2.24206	1.5149
2.2698	1.51848
2.24822	1.49689
2.24846	1.49929
2.2774	1.52823
2.27136	1.49599
2.26763	1.49226
2.3228	1.4933
2.35538	1.52588
2.30254	1.53266
2.28305	1.51316
2.23558	1.52074
2.22824	1.5134
2.18685	1.51166
2.16816	1.49297
2.14523	1.52176
2.14862	1.52515
2.41032	1.51241
2.43119	1.53328
2.31773	1.50178
2.34203	1.52608
2.17947	1.48944
2.18193	1.4919
2.26368	1.52811
2.2415	1.50593
2.22918	1.51615
2.21926	1.50623
2.31081	1.50354
2.32018	1.51291
2.49763	1.46102
2.56859	1.53198
2.44049	1.5598
2.42577	1.54508
2.41156	1.52377
2.40771	1.51992
2.44185	1.51717
2.47376	1.54908
2.26326	1.51396
2.2478	1.4985
2.33263	1.52289
2.36435	1.55461
2.34633	1.53981
2.33614	1.52962
2.30861	1.52835
2.3025	1.52224
2.29148	1.54122
2.24787	1.49761
2.23353	1.51496
2.23397	1.5154
2.1679	1.47805
2.18315	1.4933
2.18787	1.49896
2.1722	1.48329
2.48645	1.5262
2.52227	1.56202
2.56607	1.53524
2.5401	1.50927
2.28049	1.49177
2.28122	1.4925
2.33189	1.4996
2.35745	1.52516
2.25399	1.49723
2.27675	1.51999
2.20068	1.4551
2.2047	1.45912
2.30259	1.55002
2.26834	1.51577
2.31361	1.50011
2.32094	1.50744
2.30367	1.54747
2.29313	1.53693
2.26792	1.55769
2.23113	1.5209
2.4208	1.51056
2.43603	1.52579
2.41452	1.52002
2.40968	1.51518
2.46345	1.56501
2.42611	1.52767
2.43708	1.53463
2.42566	1.52321
2.35266	1.45014
2.39684	1.49432
2.48051	1.48078
2.49564	1.49591
2.39083	1.49991
2.36913	1.47821
2.43747	1.4641
2.4841	1.51073
2.28493	1.44151
2.3826	1.53918
2.31253	1.50312
2.33258	1.52317
2.32876	1.53217
2.31763	1.52104
2.25438	1.52456
2.14512	1.4153
2.06004		1.46215
2.08067		1.48278
2.09043		1.51061
2.08468		1.50486
2.16034		1.61078
2.08934		1.53978
2.01939		1.52164
2.0341		1.53635
2.16339		1.52601
2.18411		1.54673
2.01153		1.4746
2.00563		1.4687
2.13697		1.59417
2.16163		1.61883
2.06073		1.49986
2.10619		1.54532
1.96741		1.43015
1.97475		1.43749
2.04238		1.44556
2.01327		1.41645
1.93365		1.48343
1.89493		1.44471
1.92765		1.44596
1.9153		1.43361
1.93592		1.42063
2.03935		1.52406
2.00898		1.50653
1.98893		1.48648
1.96388		1.45277
1.95787		1.44676
2.07398		1.51325
2.0765		1.51577
1.90677		1.50366
1.89287		1.48976
1.95244		1.51087
1.92432		1.48275
2.1529		1.57899
2.15753		1.58362
2.11923		1.53518
2.14398		1.55993
1.98589		1.52854
1.99917		1.54182
2.01776		1.54336
2.04036		1.56595
2.04613		1.5806
2.02632		1.56079
1.99469		1.52211
2.00017		1.52759
2.01315		1.54015
2.03873		1.56573
2.12502		1.46975
2.18381		1.52854
1.98794		1.5308
1.98417		1.52703
2.09831		1.5489
2.05432		1.50491
1.98931		1.53192
2.01879		1.5614
1.83597		1.37241
2.00516		1.5416
1.97089		1.52486
1.97805		1.53202
2.05095		1.56236
2.08045		1.59186
2.08909		1.58005
2.05532		1.54628
1.99429		1.54217
2.0054		1.55328
1.98172		1.53145
2.02921		1.57894
2.03976		1.51701
2.03466		1.51191
2.05894		1.4987
2.10694		1.5467
1.92355		1.43967
1.97969		1.49581
1.99887		1.43918
2.05022		1.49053
2.04891		1.46315
2.08322		1.49746
2.07184		1.58479
2.00498		1.51793
2.28724		1.53522
2.32666		1.57464
2.21999		1.57278
2.19814		1.55093
2.14032		1.48674
2.13341		1.47983
2.24672		1.57342
2.24089		1.56759
2.27173		1.58459
2.25941		1.57227
2.2161		1.57805
2.20999		1.57194
2.12359		1.51935
2.1396		1.53536
2.17133		1.5432
2.1814		1.55327
2.0346		1.52305
1.98624		1.47469
2.09939		1.51145
2.05551		1.46757
2.20152		1.54327
2.13383		1.47558
2.17174		1.56908
2.21734		1.61468
2.13431		1.53513
2.09951		1.50033
2.22766		1.57908
2.20532		1.55674
2.23381		1.52352
2.29925		1.58896
2.06794		1.50234
2.04737		1.48177
2.22153		1.56163
2.19002		1.53012
2.23706		1.53297
2.27775		1.57366
2.25911		1.57294
2.22077		1.5346
2.252		1.55461
2.27835		1.58096
2.24092		1.53077
2.26945		1.5593
2.19981		1.58283
2.16609		1.54911
2.16493		1.53306
2.16283		1.53096
2.31393		1.61922
2.31422		1.61951
2.18042		1.56071
2.16745		1.54774
2.13155		1.48717
2.1589		1.51452
2.1256		1.48934
2.19161		1.55535
2.24456		1.55085
2.20213		1.50842
2.2296		1.58829
2.19925		1.55794
2.33052		1.57634
2.31036		1.55618
2.41335		1.59347
2.3678		1.54792
2.27585		1.56923
2.30018		1.59356
2.2605		1.59332
2.20964		1.54246
2.23857		1.53547
2.2732		1.5701
2.24611		1.56984
2.25055		1.57428
2.22182		1.551
2.2843		1.61348
2.23855		1.6108
2.18072		1.55297
2.14164		1.55105
2.12889		1.5383
2.0985		1.56763
2.10494		1.57407
2.19162		1.55131
2.18275		1.54244
2.16186		1.54004
2.16053		1.53871
2.1091		1.51052
2.12786		1.52928
2.22398		1.53873
2.18491		1.49966
2.08378		1.44492
2.16225		1.52339
2.2492		1.57053
2.25077		1.5721
2.23617		1.55708
2.2558		1.57671
2.27006		1.54368
2.27968		1.5533
2.18567		1.56702
2.18374		1.56509
2.1235		1.48013
2.19912		1.55575
2.20431		1.55054
2.18794		1.53417
2.17217		1.54788
1.9884		1.36411
2.10871		1.56227
2.09444		1.548
2.20282		1.57265
2.19211		1.56194
2.10849		1.54613
2.12855		1.56619
2.19996		1.51649
2.21699		1.53352
2.20193		1.52403
2.19802		1.52012
2.04748		1.53194
2.07351		1.55797
2.1034		1.54311
2.10576		1.54547
1.87248		1.38816
1.98629		1.50196
2.16839		1.58145
2.11756		1.53062
2.19057		1.53759
2.25233		1.59935
2.11628		1.52157
2.18375		1.58904
2.25994		1.59083
2.25073		1.58162
2.26666		1.60577
2.285		1.62411
2.14604		1.5248
2.15904		1.5378
2.20599		1.60849
2.20845		1.61095
2.1678		1.57973
2.18759		1.59951
2.23107		1.63847
2.20671		1.61411
2.19774		1.59754
2.19334		1.59314
2.18729		1.54429
2.18693		1.54394
2.17679		1.53747
2.18129		1.54197
2.20248		1.58258
2.2079		1.588
2.14451		1.57455
2.18802		1.61806
2.22782		1.58198
2.22878		1.58294
2.25341		1.61126
2.23695		1.5948
2.22144		1.53115
2.31637		1.62608
2.34677		1.5849
2.33791		1.57604
2.23931		1.47646
2.20777		1.44492
2.27838		1.54224
2.31652		1.58038
2.24521		1.57576
2.21013		1.54067
2.20032		1.5041
2.26279		1.56657
2.16172		1.55212
2.14862		1.53902
2.25919		1.55233
2.22932		1.52246
2.03267		1.46922
2.08348		1.52003
2.38638		1.52944
2.29374		1.4368
2.28642		1.56449
2.30272		1.58079
2.3476		1.57447
2.32823		1.5551
2.23415		1.5554
2.24857		1.56982
2.15274		1.49507
2.1628		1.50513
2.28963		1.57419
2.23883		1.52339
2.17831		1.54719
2.14764		1.51652
2.15048		1.50064
2.17797		1.52813
2.22552		1.53238
2.23018		1.53704
2.24717		1.55651
2.20939		1.51872
2.25973		1.58277
2.17347		1.49651
2.20033		1.48008
2.2639		1.54365
2.22602		1.50488
2.27019		1.54905
2.24853		1.57149
2.19693		1.51989
2.27177		1.57212
2.30662		1.60697
2.2722		1.54431
2.25383		1.52594
2.19811		1.5186
2.26422		1.58471
2.39787		1.58578
2.39		1.57791
2.49649		1.57832
2.48631		1.56814
2.45526		1.59388
2.43135		1.56997
2.33932		1.54571
2.29174		1.49813
2.22073		1.58147
2.2229		1.58364
2.43888		1.63125
2.38951		1.58188
2.3287		1.59503
2.25942		1.52575
2.27664		1.5496
2.30313		1.57609
2.54643		1.60845
2.51342		1.57544
2.28884		1.53427
2.3142		1.55963
2.2747		1.549
2.29493		1.56923
2.233		1.52338
2.25731		1.54769
2.24964		1.58259
2.21021		1.54316
2.28703		1.57086
2.30601		1.58984
2.24137		1.54214
2.2756		1.57637
2.20801		1.55004
2.22642		1.56845
2.27898		1.57105
2.25031		1.54238
2.32054		1.58353
2.30686		1.56985
2.30295		1.56293
2.31183		1.57181
2.30636		1.56284
2.30784		1.56432
2.36981		1.57691
2.34534		1.55244
2.36445		1.57892
2.35462		1.56909
2.42413		1.58424
2.40631		1.56642
2.30276		1.57025
2.31531		1.5828
2.45655		1.59652
2.43664		1.57661
2.12344		1.42624
2.13823		1.44103
2.37073		1.55485
2.33555		1.51967
2.19141		1.49633
2.23356		1.53849
2.31894		1.55072
2.30666		1.53844
2.42956		1.59722
2.42182		1.58948
2.34503		1.54859
2.3497		1.55327
2.41994		1.60414
2.41369		1.5979
2.38959		1.55998
2.41653		1.58692
2.35511		1.57332
2.36579		1.584
2.41194		1.58493
2.39709		1.57008
2.35238		1.54986
2.38756		1.58504
2.40716		1.56116
2.44099		1.59499
2.34859		1.59155
2.4214		1.66436
2.27678		1.4984
2.37904		1.60066
2.28401		1.52194
2.24544		1.48337
2.2077		1.49047
2.26469		1.54746
2.29546		1.5245
2.29328		1.52232
2.30696		1.53102
2.2949		1.51896
2.28064		1.52642
2.25994		1.50572
2.39624		1.55411
2.36582		1.52369
2.29009		1.5456
2.28435		1.53986
2.3087		1.60218
2.33336		1.62684
2.39717		1.61797
2.39129		1.61209
2.38076		1.61848
2.38185		1.61957
2.46416		1.62581
2.44837		1.61002
2.38508		1.60526
2.38179		1.60197
2.44912		1.61446
2.47319		1.63853
2.34062		1.59858
2.31133		1.56929
2.42045		1.593
2.4193		1.59185
2.37603		1.58942
2.38246		1.59585
2.28062		1.54085
2.24454		1.50477
2.33752		1.59179
2.35045		1.60471
2.24856		1.47891
2.28996		1.52031
2.16919		1.53557
2.17069		1.53707
2.18441		1.5213
2.19063		1.52751
2.1686		1.55249
2.12231		1.5062
2.15826		1.48394
2.18709		1.51277
2.48066		1.58924
2.46128		1.56986
2.48159		1.60443
2.42956		1.5524
2.45167		1.52341
2.46994		1.54168
2.50095		1.59217
2.42778		1.519
2.48602		1.5703
2.41961		1.50389
2.36564		1.56079
2.33971		1.53486
2.44042		1.57142
2.46305		1.59405
2.45477		1.58807
2.45303		1.58633
2.47896		1.57681
2.49489		1.59274
2.51676		1.58758
2.44186		1.51268
2.35424		1.58559
2.27013		1.50148
2.3163		1.55977
2.30909		1.55256
2.29345		1.56502
2.30499		1.57655
2.21611		1.55032
2.22316		1.55737
2.41979		1.58024
2.41458		1.57503
2.3879		1.60009
2.3548		1.56699
2.44839		1.57467
2.47873		1.60501
2.18413		1.52005
2.21185		1.54777
2.23984		1.56553
2.22206		1.54775
2.18459		1.56763
2.21967		1.60271
2.11045		1.5728
2.07174		1.53409
2.06948		1.52258
2.12561		1.57871
2.23486		1.6036
2.15821		1.52695
2.11219		1.53878
2.10785		1.53444
2.08657		1.54322
2.10314		1.55979
2.15871		1.57578
2.12626		1.54333
2.13493		1.58269
2.12347		1.57123
2.57132		1.60446
2.53886		1.572
2.48876		1.61169
2.50615		1.62908
2.4573		1.60787
2.44694		1.59751
2.53723		1.54954
2.62338
2.40408		1.59093
2.39788		1.58473
1.52434
1.614
1.89706		1.5109
1.8291		1.44294
1.89034		1.4473
1.8954		1.45236
1.96889		1.49068
1.81649		1.33828
1.91539		1.43276
1.92962		1.44698
1.79281
1.79198
1.78719
1.77822
1.80664		1.43192
1.72324
1.25354
1.26246
1.42983
1.23338
1.49057
1.5448
1.7337
1.75886
1.71598
1.64596
1.72571
1.60873
1.63339
1.65271
1.63053
1.72089
1.66332
1.71467
1.70437
1.67919
1.69719
1.69364
1.70049
1.68547
1.65758
1.76408
1.73752
1.74801
1.49405
1.63952
1.86797		1.41058
1.65393
1.45628
1.37049
1.3159
1.36454
1.46356
1.45283
1.98398		1.48329
1.85786		1.35717
1.92201		1.47269
1.92565		1.47633
1.97019		1.46239
1.92063		1.41283
1.69466
1.72305
2.04627		1.52081
1.86022		1.33476
1.71742
1.65553
1.51045
1.57673
1.5287
1.70245
1.79131
1.68763
1.75721
1.75516
1.79569
1.73537
2.18224		1.5445
2.2396		1.60186
2.06359		1.51356
1.94286		1.39283
2.06895		1.50818
1.99661		1.43584
2.033		1.48145
2.06255		1.511
2.14533		1.54814
2.2069		1.60971
2.16799		1.54205
2.02639		1.40045
2.06986		1.49412
1.99287		1.41714
2.17201		1.49067
2.23367		1.55233
2.21315		1.58433
2.18488		1.55606
2.16252		1.54229
2.14575		1.52552
2.08773		1.52167
2.02877		1.46271
1.85955		1.42616
1.94486		1.51147
2.11127		1.45918
2.18204		1.52995
2.03488		1.4365
2.07095		1.47257
2.08549		1.50255
2.11402		1.53108
1.85652		1.40149
1.86532		1.41029
1.98539		1.43726
1.95958		1.41145
1.91139		1.50046
1.91099		1.50006
1.91873		1.51849
1.88297		1.48273
1.92437		1.49262
1.94713		1.51538
1.97839		1.50676
1.99333		1.5217
1.77144
1.75691
2.2313		1.58978
2.23272		1.5912
2.15368		1.57201
2.16366		1.58199
2.2549		1.60074
2.25133		1.59717
2.25058		1.60108
2.21573		1.56623
2.26795		1.57631
2.21394		1.5223
2.25589		1.54408
2.28604		1.57423
2.26945		1.54935
2.25593		1.53583
2.21279		1.53605
2.20585		1.52911
2.12913		1.4724
2.19581		1.53909
2.19709		1.49052
2.25764		1.55107
2.25079		1.55753
2.22151		1.52825
2.01852		1.52404
2.04325		1.54876
2.04922		1.54624
2.04661		1.54363
2.12182		1.555
2.11487		1.54805
2.09756		1.45246
2.16429		1.51919
2.16555		1.48168
2.2354		1.55153
2.03281		1.55924
2.02096		1.54739
2.02806		1.50076
2.04429		1.51699
2.08176		1.60433
2.01477		1.53734
1.99957		1.52998
1.9111		1.44152
1.93176		1.4241
1.90299		1.39533
1.98574		1.43435
1.99974		1.44835
2.02231		1.46511
2.10209		1.54489
2.10421		1.54332
2.00801		1.44712
2.05339		1.5339
1.99665		1.47716
2.63423
1.98629		1.48336
2.03836		1.53543
1.87126		1.45191
1.90115		1.4818
1.94488		1.44521
1.93693		1.43726
2.05858		1.50942
2.02471		1.47555
2.14019		1.51339
2.15861		1.53181
2.03034		1.5328
1.97322		1.47568
2.03292		1.52363
2.00668		1.49739
2.16973		1.61321
2.14065		1.58413
2.11775		1.5256
2.10968		1.51752
1.94287		1.4744
1.9626		1.49413
1.88516		1.43426
1.9111		1.4602
1.91947		1.47477
1.91954		1.47484
1.91612		1.40268
1.89135		1.37791
2.27628		1.56372
2.25576		1.5432
2.21995		1.54194
2.22886		1.55085
2.0721		1.53598
2.07721		1.54109
2.19448		1.53926
2.21611		1.56089
2.10649		1.54794
2.1184		1.55985
2.08505		1.53458
2.07445		1.52398
2.07245		1.49682
2.09274		1.51711
2.07709		1.50823
2.11543		1.54657
2.08211		1.54654
2.02985		1.49428
2.09685		1.47556
2.13297		1.51168
1.9313		1.45776
1.94882		1.47528
1.91372		1.49374
1.92846		1.50848
1.86158		1.4841
1.80664		1.42916
1.90051		1.48317
1.86509		1.44774
2.07255		1.56294
2.03487		1.52526
1.96303		1.47829
1.99484		1.5101
2.04334		1.51077
2.06408		1.53151
2.08363		1.53874
2.0501		1.50521
1.94734		1.54557
1.94782		1.54605
1.9437		1.54281
1.91649		1.5156
1.93363		1.49188
1.93001		1.48826
1.98904		1.57643
1.96835		1.55574
2.01729		1.55712
1.99129		1.53112
2.00152		1.52857
1.96528		1.49233
1.98701		1.47491
2.01452		1.50242
1.98262		1.53015
1.99877		1.5463
2.14298		1.4874
2.17277		1.51719
2.07432		1.51448
2.02205		1.4622
2.01906		1.49405
2.06661		1.5416
2.06394		1.55986
2.05856		1.55448
2.03397		1.56004
1.95177		1.47784
2.179		1.51251
2.16792		1.50143
2.22602		1.48942
2.25409		1.51749
2.02924		1.51726
1.98186		1.46988
2.17176		1.54648
2.16455		1.53927
2.19992		1.56109
2.1632		1.52437
2.11632		1.49523
2.12266		1.50157
2.1221		1.4741
2.14968		1.50168
1.95844		1.44775
1.99856		1.48787
2.10372		1.50709
2.12488		1.52825
1.93338		1.46965
1.91836		1.45462
1.97334		1.46693
1.87796		1.37155
1.94981		1.44618
1.98283		1.4792
1.89079		1.46926
1.85593		1.4344
1.86312		1.40961
1.87021		1.4167
1.86547		1.4056
1.93787		1.478
1.94425		1.51225
1.92176		1.48976
2.16543		1.53022
2.20524		1.57003
2.08835		1.4944
2.08763		1.49368
2.07854		1.48957
2.0336		1.44463
1.96535		1.43575
2.05033		1.52073
2.0546		1.48705
2.08724		1.51969
2.07688		1.54326
2.08704		1.55342
2.07506		1.52854
2.0472		1.50068
2.1502		1.55764
2.1443		1.55174
2.06791		1.51124
2.06568		1.50901
2.10191		1.52961
2.10337		1.53107
2.10784		1.56657
2.09971		1.55844
2.14232		1.58455
2.06325		1.50548
2.09942		1.51655
2.09914		1.51627
2.19258		1.52152
2.1669		1.49584
2.18847		1.52682
2.20876		1.54711
2.20116		1.53622
2.17127		1.50633
2.16399		1.50475
2.17941		1.52017
1.94711		1.5141
1.97605		1.54304
1.99108		1.53152
1.98391		1.52435
1.99067		1.53791
1.9324		1.47964
1.92551		1.45447
1.96917		1.49813
1.9694		1.51033
1.98366		1.52459
1.94735		1.52923
1.85013		1.43201
2.07095		1.52683
2.091		1.54688
2.00723		1.51173
2.01733		1.52183
2.13493		1.51524
2.21037		1.59068
2.06223		1.5406
2.05264		1.53101
2.0281		1.48109
2.07925		1.53224
2.02468		1.54851
1.9936		1.51743
2.01026		1.52676
2.02739		1.54389
2.03266		1.54109
2.00347		1.5119
2.05149		1.51063
2.06006		1.5192
2.02821		1.48323
1.95525		1.41027
2.03395		1.59443
1.91541		1.47589
2.01331		1.51056
2.03002		1.52727
1.97107		1.5001
1.98315		1.51218
1.97521		1.47568
2.00379		1.50426
1.83895		1.41068
1.89569		1.46742
1.89113		1.47876
1.87534		1.46297
1.94145		1.4455
2.03378		1.53783
2.02972		1.56852
1.94382		1.48262
1.92285		1.50421
1.8243		1.40566
1.72748
1.85177		1.45559
1.94019		1.47443
1.88327		1.4175
2.004		1.54902
1.98522		1.53024
2.00856		1.57143
1.98838		1.55125
1.98696		1.53809
1.95442		1.50556
1.92425		1.52446
1.89511		1.49532
1.92198		1.49921
1.95588		1.53311
2.04094		1.50253
2.06049		1.52208
2.13903		1.53072
2.14082		1.53251
2.19049		1.5566
2.20651		1.57262
2.18427		1.57541
2.11824		1.50938
2.20358		1.56076
2.17649		1.53367
2.24802		1.52235
2.28705		1.56138
2.20897		1.50353
2.21831		1.51287
2.23093		1.51411
2.2713		1.55448
2.11755		1.51061
2.13568		1.52874
2.08482		1.51019
2.14185		1.56721
2.13582		1.55845
2.10495		1.52758
2.06499		1.52604
2.04283		1.50388
2.08143		1.51689
2.0389		1.47436
2.03877		1.4639
2.05821		1.48334
1.92144		1.50088
1.92099		1.50043
1.92675		1.44365
1.87008		1.38698
1.90279		1.44294
1.92789		1.46804
1.87007		1.38243
1.9833		1.49566
1.99988		1.52299
1.84988		1.37299
1.89501		1.39232
1.9179		1.41521
1.92713		1.41978
1.92433		1.41698
2.07913		1.49725
2.01461		1.43273
2.15145		1.53436
2.17588		1.55879
2.04154		1.43746
2.11334		1.50927
2.21762		1.59629
2.14969		1.52836
2.16271		1.57829
2.16397		1.57955
2.12033		1.51323
2.18442		1.57732
2.22978		1.6044
2.1877		1.56232
2.23738		1.56981
2.21432		1.54675
2.21466		1.54652
2.22016		1.55202
2.23649		1.57658
2.19222		1.53231
2.20398		1.55668
2.19148		1.54418
2.17479		1.53444
2.11195		1.4716
2.01276		1.50191
1.96643		1.45558
1.88512		1.37826
1.9346		1.42774
2.08232		1.54757
1.99147		1.45672
2.05245		1.48362
1.97855		1.40972
2.00958		1.49581
2.04028		1.52651

## Sheet: Figure 6G-H data
SL (μm)	TTNtv+	TTNtv-
2.15601	72.795
2.16857	88.61
2.24294	72.165
2.18108	60.735
2.07755	73.1125
2.07064	55.035
2.00488	68.928
1.96358	71.685
2.04038	82.8295
1.94241	61.51
2.15045	69.95
2.1427	60.135
2.19132	59.6985
2.21025	81.42
2.25412	71.7575
2.23926	60.635
2.15819	73.203
2.19249	83.58
2.09658	63.213
2.08371	71.335
2.15028	79.5715
2.15266	69.77
2.18646	69.545
2.2072	75.05
2.1039	64.11
2.17768	67.62
1.99856	52.67
2.00754	63.635
2.02813	64.9555
2.04594	71.96
2.04369	59.755
2.08907	72.625
1.97783	50.891
1.96733	53.85
2.11241	72.4915
2.13234	66.22
2.13116	64.898
2.0608	56.275
2.07983	56.525
2.07507	71.615
2.06296	77.816
1.96479	57.22
1.98963	81.8605
2.00678	69.575
2.20285	67.206
2.09478	63.36
2.03949	68.065
2.05276	64.055
2.23349	61.83
2.19745	59.88
2.04392	58.0295
2.10633	60.115
2.08541	58.0235
2.13244	45.265
2.17496	61.8735
2.16116	58.06
1.83832	43.0685
1.91643	40.54
2.19376	70.618
2.14312	56.62
2.15692	58.0225
2.12749	56.065
2.17671	62.4465
2.1592	52.575
2.14615	64.7125
2.06823	49.115
2.16248	53.456
2.18462	51.325
1.89827	35.4825
1.75395	64.32
2.08231	53.997
2.10642	59.79
2.01385	45.692
2.08873	60.155
2.09827	70.6185
2.09778	55.45
2.14777	67.314
2.11233	64.125
2.06042	68.965
2.08864	73.78
2.05617	74.038
2.06022	58.54
2.04679	67.0185
2.06266	85.87
2.20931	64.877
2.15141	72.29
2.05256	38.627
2.054	61.26
2.09816	70.7805
2.08656	64.965
2.05646	79.311
2.10011	71.86
1.97042	65.9805
1.97565	83.485
2.02863	70.012
2.01381	70.225
2.17763	65.826
2.12024	59.03
2.04378	66.864
2.11152	71.445
2.1572	66.4525
2.10866	64.45
1.96271	60.3515
1.89248	48.27
2.11734	69.1495
2.10654	71.43
2.04352	77.24
2.05321	87.75
1.98233	61.722
2.0306	65.445
2.03878	61.5735
2.03519	71.285
2.09068	49.1665
2.07466	57.31
2.0348	49.73
2.07882	48.085
2.06207	46.17
2.07299	53.725
2.11713	59.237
2.12239	64.745
2.0661	55.3975
2.08721	47.015
2.02057	62.5505
2.06624	66.575
2.10643	60.114
2.0103	35.965
2.04954	67.4695
2.10141	62.18
2.09269	66.329
2.11498	68.5
2.17688	60.655
2.19411	56.02
2.19292	52.3965
2.19998	48.665
2.07282	78.892
2.07121	54.39
2.08567	63.6785
2.10409	57.495
2.07655	72.3
2.12646	70.16
2.21736	79.5885
2.12199	61.65
2.05502	71.415
2.02357	80.975
1.97869	55.534
2.06654	46.78
2.1555	57.8245
2.08343	50.325
2.06896	85.188
2.02837	73.935
1.98274	84.498
1.95779	73.23
1.96367	79.3335
1.95457	84.315
1.96425	79.096
1.86619	61.305
1.9713	74.175
1.96046	75.225
1.94868	55.757
2.02586	76.89
2.02308	65.9405
2.0321	64.72
2.12231	74.77
2.09887	89.02
1.93414	74.197
1.91666	55.135
1.77094	35.828
1.86978	66.805
1.99045	67.903
1.93686	50.845
1.88098	71.145
1.91861	74.58
1.95809	76.1035
1.93695	60.09
1.97359	68.0915
1.97414	78.74
1.91642	69.2485
1.97119	79.68
1.83322	76.14
1.92459	65.595
1.996818*	25.544*
1.9407	67.875
2.00978	81.8285
1.96529	89.775
1.88756	58.7
1.94329	78.365
2.03114	88.2275
1.88234	51.69
1.64427	67.409
1.63114	86.92
1.70575	87.9225
1.58915	66.675
1.81458	59.9825
1.78943	64.145
1.91039	64.2465
1.89527	61.055
1.84368	66.8165
1.8718	66.92
1.833629*	6.967*
1.92005	57.515
1.96633	59.4375
1.9681	52.355
1.75321	62.8545
1.6667	59.085
1.98982	42.632
1.96455	55.215
1.85438	61.085
1.95125	54.11
1.91448	59.214
1.86827	49.19
1.83181	43.862
1.85731	47.725
2.04834	55.5
2.04174	70.335
2.05869	55.96
2.03248	61.005
2.02983	65.82
2.0307	71.075
2.03269	69.93
2.0183	63.44
1.96727	57.0845
1.97033	56.355
1.96529	53.804
1.92747	41.56
1.98914	71.3265
1.93903	61.25
1.6621	54.5315
1.67164	56.78
1.73834	56.4655
1.74342	54.97
1.50766	41.7485
1.57419	52.485
1.8205	57.095
1.77934	46.325
1.85015	51.7995
1.86288	51.7
1.84723	45.3935
1.82495	46.69
1.77572	56.6205
1.81682	39.625
1.96316	59.429
1.94988	51.82
2.00944	57.9905
2.00223	55.67
1.96625	52.735
1.97661	46.2
1.90444	49.9135
1.91026	46.7
1.96421	55.8045
1.91735	51.06
1.9336	54.123
1.94573	51.49
1.88441	59.3725
1.85763	60.27
1.9221	59.288
1.87804	52.82
1.93068	54.401
1.88135	54.73
1.98486	65.922
1.9884	53.805
1.93767	58.3365
1.92224	54.915
1.83877	57.9735
1.85679	48.925
1.86303	59.4535
1.90524	51.475
2.02198	45.6865
1.98787	59.835
1.62546	54.1505
1.82139	68.635
1.9789	53.21
1.99071	58.425
2.05273	53.6015
2.06581	73.585
2.08144	56.084
2.10125	55.23
2.17473	59.633
2.13362	56.085
2.07047	73.086
2.09417	61.64
1.92806	53.301
2.00454	79.76
1.94129	47.5905
1.98333	44.53
1.95812	44.035
1.97725	49.035
1.94593	56.3815
1.89941	52.305
1.88146	55.877
1.91109	47.21
1.88031	52.4535
1.88827	49.975
2.0432	65.1275
2.00849	48.305
2.10384	61.2615
2.13739	56.84
2.14261	71.4165
2.13365	70.43
2.04297	41.558
2.04703	54.15
2.01657	47.8765
1.98002	58.515
2.06368	58.43
2.03168	43.325
2.09714	52.9375
2.10125	47.22
2.0461	57.8715
2.03757	52.625
2.03657	67.3025
2.01348	51.85
1.98571	53.0135
2.00394	58.175
2.00719	55.0925
2.03645	49.065
1.93891	46.36
1.96546	39.99
2.01474	55.8535
1.94976	44.875
1.97994	64.615
1.94864	63.69
2.07957	68.1925
2.01877	59.365
2.00188	60.0175
2.0135	44.875
2.00476	60.162
2.01015	52.105
2.02731	50.348
2.00665	59.08
2.01226	55.8325
2.01148	57.18
1.97927	67.643
1.97717	61.065
2.0176	53.6565
2.03196	53.095
1.93526	61.9765
2.00399	48.605
2.298825*	32.7245*
2.19568	33.955
1.97617	32.4535
1.95907	50.17
2.10793	57.545
2.16611	63.22
2.1435	43.64
2.10036	42.255
1.93035	31.8155
2.01679	54.265
2.04433	48.645
2.05546	44.755
2.03212	65.803
1.97028	51.205
1.93163	59.9945
1.94399	53.15
1.98174	57.843
1.9899	51.315
2.02634	60.36
2.02259	54.435
1.99905*	21.4*
2.06885	57.34
1.94579	67.07
1.96851	65.07
1.9918	67.943
1.92877	61.045
1.95072	46.205
1.92313	63.31
2.04806	72.3595
2.05688	52.215
2.15826	66.8905
2.11026	53.17
1.92708	71.6825
1.94208	54.565
1.94661	34.687
1.89678	61.815
1.9417	66.649
1.8834	67.32
2.1747	68.945
2.18348	66.66
2.03288	66.7975
2.00088	88.22
2.00006	69.2835
2.03783	53.775
2.01281	42.8535
2.06317	54.46
2.04933	47.333
2.03393	41.34
1.88532	38.9325
1.97779	53.08
2.14565	51.71
2.15957	38.635
1.93165	46.267
1.97602	55.29
2.08697	52.0905
2.17569	73.69
1.94359	50.0445
2.04196	72.38
2.14275	46.595
2.24481	46.47
2.27974	47.4375
2.21062*	25.565*
2.27474	94.7355
2.20012	57.255
2.18393	67.9845
2.15755	65.72
2.17515	61.2185
2.15741	61.245
2.1219	51.5005
2.15439*	15.715*
2.02348	53.6955
2.14	58.945
2.18226	65.054
2.1243	66.405
2.19933	60.278
2.17844	62.97
2.24523	56.57
2.17855	51.515
2.08891	69.1975
2.11681	75.655
2.24963	70.0805
2.18832	47.445
2.16121	44.51
2.25044	75.895
2.19905	46.426
2.25529	64.335
2.14054	70.065
2.11645	68.525
2.17243	63.735
2.17148	79.415
2.13373	74.259
2.10197	71.065
2.35031	66.25
2.31925	60.82
2.11513	57.91
2.10795	57.825
2.11627	42.4695
2.1139	67.47
2.02262	51.7735
2.10866	54.41
2.12668	55.844
2.16904	77.22
2.21531	84.5585
2.19787	74.105
2.00429	76.3245
2.03503	64.78
1.92007	57.004
1.96647	57.725
1.90629	67.7845
1.9575	69.885
2.00021	65.6755
2.04877	76.075
2.09505	55.5355
2.04408	60.77
1.97742	60.0685
2.02979	96.29
1.93532	58.3685
1.97904	75.34
2.09179	82.308
2.0732	75.8
2.06965	87.862
2.04915	76.295
1.84368	76.9885
1.91018	85.94
1.89196	62.4995
1.89955	38.38
2.1531	69.22
2.11372	67.98
1.99945	53.115
2.06194	67.63
2.10875	67.504
2.08612	73.275
2.09185	63.0305
2.10486	66.645
2.20129	82.291
2.14753	71.25
1.98226	70.1075
1.93632	60.995
2.13245	87.25
2.14818	71.465
2.04775	62.97
2.09695	70
2.06659	53.3745
2.05148	60.35
1.93985	44.646
2.00876	63.57
1.99612	64.6325
2.01441	40.62
2.20214	72.445
2.20257	41.21
2.10562	88.944
2.21078	60.975
2.09241	67.449
2.09612	57.775
2.16063	89.5885
2.12742	91.475
2.05134	69.092
1.95559	60.95
2.17413	77.9845
2.13101	71.545
2.17154	91.73
2.14161	60.195
2.19255	83.933
2.16925	62.84
2.12516	75.733
2.11937	58.98
2.20292	93.975
2.16469	67.125
2.23658	84.5885
2.21049	67.4
2.11604	59.883
2.17494	70.73
2.13565	38.6
2.1736	81.105
2.20028	50.2115
2.21046	68.785
2.19959	70.0005
2.14078	72.565
2.18131	65.713
2.14896	62.82
2.09629	46.915
2.13477	66.41
2.25177	63.685
2.14489	47.92
2.22051	58.513
2.17956	58.515
2.18078	66.7545
2.19528	60.565
2.13163	52.943
2.15383	68.465
2.10806	54.965
2.10781	61.855
2.1006	50.437
2.0271	47.545
2.18318	84.828
2.16721	82.33
2.04283*	6.0955*
2.10896	72.92
2.22047	58.2315
2.18389	66.925
2.18605	83.04
2.17892	80.85
2.16678	74.3645
2.18209	92.4
2.14589	70.679
2.18421	64.49
2.189403*	16.0515*
2.2164	71.21
2.08193	91.173
2.10175	66.955
2.18649	70.8095
2.19282	59.365
2.21105	69.406
2.20713	63.37
2.21204	61.3
2.22006	79.94
2.24186	75.883
2.24093	78.765
2.20628	74.482
2.23245	62.17
2.28577	61.576
2.26922	70.345
2.19307	79.3805
2.1956	78.705
2.10055	63.95
2.15613	73.18
2.1172	63.173
2.17173	82.42
2.20425	80.0315
2.20798	79.855
2.21752	74.905
2.15795	59.25
2.17293	60.535
2.19669	69.165
2.17122	67.044
2.11358	73.74
2.23578	54.224
2.19287	50.345
2.08503	59.472
2.08407	65.985
2.14214	70.3915
2.08017	50.67
2.10097	62.957
2.01637	66.67
1.79997	73.952
1.7243	61.8
1.47391	64.477
1.53918	65.655
1.7334	72.7005
1.73756	70.915
1.75691	80.2215
1.78937	79.395
1.8394	63.517
1.76672	76.98
2.17718	75.4
2.17913	85.285
2.19205	78.475
2.17836	70.305
1.7555	73.1315
1.81603	69.45
2.01167	63.4845
1.98827	70.855
2.11566	69.6235
2.09543	93.365
2.06944	71.355
2.07322	82.58
2.09056	73.1385
2.1008	84.655
2.10865	69.4
2.09953	72.125
2.07692	66.405
2.12345	63.52
1.94537	64.1615
1.96878	66.06
1.7775	61.928
1.76354	90.375
1.85419	77.7495
1.87179	63.3
2.01359	80.45
2.02343	83.205
2.04666	62.724
2.03992	64.07
1.96785	77.021
2.01054	81.32
2.11434	62.3745
2.16266	85.995
2.03504	73.002
2.05148	81.645
2.13103	87.79
2.09812	69.525
2.04574	73.295
2.05542	78.78
2.0702	77.817
2.03937	89.2
2.03473	78.632
2.03104	95.29
2.07687	81.229
2.07092	70.79
2.01191	67.815
2.02098	81.3
2.01881	71.175
2.03598	87.76
2.00547	94.101
2.04019	90.065
2.19982	72.775
2.05879	74.445
1.99653	78.3165
1.91127	82.76
2.35579	81.986
2.33409	74.11
2.39457	67.955
2.34444	76.435
2.34159	90.724
2.30576	79.855
2.26902	73.109
2.17491	59.925
1.78294	84.0095
1.79922	72.265
1.86973	75.201
1.89107	82.93
1.82821	73.123
1.82825	73.075
1.98181	62.539
2.01618	79.28
1.96704	75.8065
1.95421	82.48
1.93982	74.2385
1.93143	83.09
1.82806	77.9215
1.83755	78.66
2.06259	98.453
2.0481	96.78
2.04437	77.73
2.03922	85.365
1.86653	79.293
1.89911	81.655
1.91307	72.22
1.92125	74.34
1.86812	99.396
1.87449	86.105
1.88927	70.9335
1.86675	89.175
2.38508	79.17
2.4015	76.405
2.38568	77.505
2.39893	82.915
2.25307	74.86
2.30031	45.55
2.38315	69.125
2.38964	68.81
2.45094	89.225
2.40575	73.045
2.27132	73.62
2.24214	78.79
2.45562	72.76
2.47198	68.035
2.23617	68.1955
2.31834	73.345
2.3371	73.145
2.33472	68.58
2.31183	68.8645
2.28577	65.305
2.2576	70.7155
2.30397	71.52
2.33052	67.05
2.34525	74.01
2.22091	54.865
2.26625	67.175
2.15564	75.2325
2.20387	72.56
2.27231	64.404
2.27411	66.12
2.15837	64.0985
2.15256	60.815
2.00512	62.41
1.91494	65.665
2.2843	68.4195
2.2166	66.42
2.18161	68.8565
2.13975	53.04
2.28531	85.8385
2.2437	70.565
2.15079	71.5495
2.12346	56.63
2.4478	65.1575
2.39249	60.2
2.16933	74.711
2.1119	69.02
2.11297	69.654
2.08199	59.14
2.32015	55.825
2.37319	65.975
2.30351	67.5235
2.32019	61.245
2.3218	71.9865
2.3785	86.46
2.26903	66.155
2.32315	83.825
2.36089	79.229
2.38876	74.815
2.24561	59.031
2.28215	60.115
2.27908	73.795
2.31737	97.765
2.44691	70.105
2.42419	72.815
2.45825	79.0785
2.47146	78.745
2.42639	67.83
2.4046	73.62
2.40727	71.585
2.4086	77.605
2.2844	85.14
2.29421	77.05
2.45804	71.6995
2.48639	73.295
2.32826	72.27
2.30577	65.625
2.32546	52.585
2.3453	78.62
2.50889	78.96
2.5059	71.64
2.28492	79.925
2.29172	78.52
2.5491	81.055
2.52471	82.8
2.53656	78.12
2.54963	72.035
2.93895	71.33
2.93317	75.36
2.92521	71.61
2.9413	63.95
2.25985	68.7875
2.25251	73.17
2.21375	63.7135
2.19936	77.08
2.27036	73.078
2.24888	74.62
2.27495	73.415
2.24566	71.38
2.17559	72.467
2.16171	61.705
2.22897	69.051
2.22499	74.98
2.12764	70.935
2.14187	69.58
2.50362	65.1535
2.49013	67.61
2.2717	61.8035
2.31154	69.295
2.28583	77.342
2.29016	72.23
2.34043	77.544
2.34041	84.6
2.30109	74.035
2.27729	57.795
2.28706	60.214
2.30045	77.64
2.29898	69.981
2.28627*	29.38*
2.44564	82.936
2.40679	58.64
2.44091	68.44
2.40036	74.3
2.40666	67.91
2.40664	76.03
2.33451	58.9245
2.41151	77.975
2.3686	73.437
2.33836	60.285
2.48947	77.418
2.44109	75.485
2.43211	75.873
2.43606	76.365
2.47687	79.1895
2.48689	82.215
2.48706	82.386
2.46027	75.79
2.50045	71.029
2.49514	85.565
2.41573	83.8115
2.42747	79.175
2.34291	77.8535
2.27747	67.58
2.29995	73.6985
2.25846	71.385
2.21689	73.5315
2.24206	68.725
2.23	77.2275
2.24822	64.145
2.28563	74.839
2.2774	56.455
2.31251	76.8175
2.26763	58.605
2.32675	56.488
2.35538	65.085
2.28196	66.1965
2.28305	70.075
2.21079	64.946
2.22824	69.99
2.1782	71.345
2.16816	66.325
2.12294	70.233
2.14862	77.765
2.42423	76.748
2.43119	76.285
2.34686	75.384
2.34203	76.065
2.17977	71.885
2.18193	70.185
2.26255	79.5085
2.2415	82.055
2.23373	80.7015
2.21926	81.14
2.27951	63.698
2.32018	73.42
2.55828	73.5065
2.56859	82.27
2.42339	76.43
2.42577	71.03
2.4236	71.595
2.40771	64.995
2.43574	78.29
2.47376	79.77
2.25404	75.2145
2.2478	73.78
2.37928	73.0935
2.36435	75.965
2.35145	88.6635
2.33614	81.295
2.36492	74.4475
2.3025	62.04
2.26419	68.024
2.24787	71.39
2.20104	68.1305
2.23397	77.6
2.25978	63.4345
2.18315	46.22
2.17586	64.7405
2.1722	71.63
2.50063	80.8245
2.52227	69.08
2.55827	75.5375
2.5401	71.805
2.23506	57.8175
2.28122	77.745
2.32135	77.1165
2.35745	78.33
2.2186	48.0815
2.27675	71.25
2.23438	69.498
2.2047	72.63
2.29745	63.018
2.26834	64.165
2.30363	67.235
2.32094	61.095
2.26914	47.503
2.29313	54.855
2.28738	77.658
2.23113	55.53
2.43432	75.729
2.43603	66.1
2.39436	69.2835
2.40968	74.875
2.41418	66.2485
2.42611	76.065
2.44545	75.815
2.42566	63.885
2.40537	70.288
2.39684	61.97
2.50733	70.9045
2.49564	57.61
2.40583	65.0425
2.36913	68.745
2.45193	65.2135
2.4841	65.995
2.26918	44.037
2.3826	53.575
2.32346	80.573
2.33258	81.55
2.35144	74.4865
2.31763	73.345
2.2189	83.893
2.14512	60.675
2.11679		33.2775
2.08067		33.18
1.99269		41.8935
2.08468		50.27
2.08987		47.9435
2.08934		19.485
2.01726		29.9365
2.0341		44.945
2.21941		41.9805
2.18411		36.59
2.06974		32.5285
2.00563		-30.29
2.17793		30.8035
2.16163		44.925
2.1634		38.7625
2.10619		32.93
1.96628		64.391
1.97475		49.15
2.01633		68.2535
2.01327		48.66
2.03883		76.3165
1.89493		64.325
1.92081		65.0625
1.9153		54.125
1.92087		19.665
2.03935		51.39
2.00671		59.909
1.98893		74.37
1.92255		68.464
1.95787		89.8
2.13401		80.4
2.0765		52.655
1.78785		51.255
1.89287		38.205
1.89051		53.8185
1.92432		45.48
2.1034		63.665
2.15753		50.93
2.21105		70.7265
2.14398		59.48
1.96343		69.931
1.99917		63.795
1.981		65.2785
2.04036		53.385
2.11084		49.968
2.02632		68.755
2.08307		53.224
2.00017		47.35
2.0118		49.782
2.03873		56.225
2.05672		44.137
2.18381		53.06
1.99422		41.8875
1.98417		36.37
2.03606		39.3345
2.05432		53.345
1.97878		57.69
2.01879		45.685
1.97558		61.0245
2.00516		42.09
1.90384		47.9935
1.97805		33.875
1.9682		35.35
2.08045		33.595
2.09008		10.6205
2.05532		30.64
2.12978		68
2.0054		38.65
2.08682		40.273
2.02921		19.07
2.04843		45.117
2.03466		24.645
2.07301		48.9625
2.10694		50.87
2.01352		54.2805
1.97969		40.445
2.0327		38.6795
2.05022		52.515
2.0557		47.862
2.08322		43.85
2.06394		55.9725
2.00498		45.495
2.2434		49.155
2.32666		50.45
2.31144		50.9025
2.19814		52.385
2.13509		51.068
2.13341		24.385
2.26556		52.13
2.24089		51.295
2.21418		58.145
2.25941		40.265
2.18831		43.705
2.20999		52.635
2.15214		56.7985
2.1396		54.27
2.17264		50.585
2.1814		42.9
2.06884		43.2555
1.98624		19.985
2.03024		58.46
2.05551		49.965
2.20505		50.715
2.13383		78.76
2.29192		56.875
2.21734		44.485
2.15035		31.5205
2.09951		48.74
2.12312		56.3
2.20532		76.34
2.21369		64.495
2.29925		63.7
1.99547		58.328
2.04737		57.455
2.2594		54.252
2.19002		62.725
2.21392		45.255
2.27775		50.99
2.28212		62.8
2.22077		48.43
2.27036		61.6
2.27835		64.445
2.21999		62.465
2.26945		58.165
2.21533		62.165
2.16609		70.265
2.14857		70.0115
2.16283		50.98
2.30861		57.808
2.31422		55.145
2.0683		46.855
2.16745		62.525
2.13745		59.34
2.1589		60.745
2.18528		65.537
2.19161		71.825
2.14927		64.5415
2.20213		51.665
2.31328		56.674
2.19925		44.655
2.15805		-59.8905
2.31036		55.47
2.40987		55.075
2.3678		60.91
2.21139		55.46
2.30018		67.73
2.29272		67.2365
2.20964		51.25
2.23611		52.057
2.2732		58.005
2.24668		58.25
2.25055		68.155
2.26146		70.77
2.2843		69.14
2.23236		71.3655
2.18072		59.86
2.1646		69.9045
2.12889		60.06
2.18233		58.8885
2.10494		48.425
2.20109		35.8095
2.18275		58.105
2.18583		54.89
2.16053		53.43
2.16734		54.715
2.12786		47.545
2.16744		44.5105
2.18491		61.44
2.07462		47.635
2.16225		58.52
2.27489		61.175
2.25077		55.55
2.23525		48.21
2.2558		61.385
2.25088		59.2125
2.27968		25.935
2.20904		54.6545
2.18374		58.52
2.13459		48.095
2.19912		50.955
2.23723		46.54
2.18794		41.07
2.00117		46.821
1.9884		45.82
2.14324		72.358
2.09444		46.28
2.19426		54.268
2.19211		60.225
2.14039		53.114
2.12855		72.875
2.18424		45.12
2.21699		51.44
2.15428		51.9875
2.19802		46.46
2.05885		78.355
2.07351		69.605
2.13645		66.235
2.10576		65.555
1.88495		62.2585
1.98629		66.605
2.1558		61.44
2.11756		60.07
2.26426		63.552
2.25233		78.995
2.10041		52.36
2.18375		69.345
2.35301		50.505
2.25073		71.8
2.23027		73.005
2.285		57.09
2.1799		59.647
2.15904		56.115
2.25476		88.639
2.20845		81.015
2.20914		73.4905
2.18759		73.23
2.24466		69.27
2.20671		54.335
2.10268		60.77
2.19334		78.095
2.20599		57.5835
2.18693		59.645
2.17164		55.5385
2.18129		57.135
2.15726		71.64
2.2079		85.2
2.16445		69.775
2.18802		48.285
2.303		64.4545
2.22878		47.08
2.33454		53.295
2.23695		49.17
2.28729		33.505
2.31637		50.075
2.48159		38.7015
2.33791		32.225
2.18019		75.5635
2.20777		37.225
2.29639		83.83
2.31652		70.83
2.22496		69.5665
2.21013		78.885
2.30457		78.429
2.26279		86.325
2.1657		68.7665
2.14862		81.115
2.184		54.665
2.22932		62.37
2.14376		80.4955
2.08348		70.485
2.2891		84.39
2.29374		77.855
2.32534		53.851
2.30272		55.31
2.2935		53.3775
2.32823		53.515
2.29147		67.3905
2.24857		57.55
2.13454		52.97
2.1628		48.2
2.22768		62.145
2.23883		49.39
2.23405		50.052
2.14764		44.21
2.13144		46.618
2.17797		32.865
2.26944		37.62
2.23018		60.005
2.21995		63.18
2.20939		50.505
2.18182		58.715
2.17347		56.82
2.27989		73.482
2.2639		61.565
2.29265		70.839
2.27019		65.78
2.30263		54.62
2.19693		58.645
2.37825		67.997
2.30662		59.555
2.25726		58.5185
2.25383		56.13
2.25884		59.953
2.26422		70.055
2.49504		59.9645
2.39		63.72
2.45937		71.5375
2.48631		61.065
2.54815		79.6065
2.43135		68.815
2.30741		53.8525
2.29174		66.905
2.19113		69.96
2.2229		62.335
2.48629		78.593
2.38951		43.65
2.23202		48.405
2.25942		70.325
2.28429		62.6
2.30313		56.17
2.51351		90.865
2.51342		70.64
2.2492		74.34
2.3142		59.72
2.27392		65.3105
2.29493		76.96
2.33856		60.5935
2.25731		72.645
2.27562		83.747
2.21021		81.93
2.36052		74.3275
2.30601		57.145
2.27495		81.095
2.2756		78.085
2.22325		44.925
2.22642		48.78
2.32698		58.0665
2.25031		58.8
2.36771		55.578
2.30686		53.98
2.28569		53.021
2.31183		48.815
2.27777		51.705
2.30784		59.925
2.30437		46.27
2.34534		49.95
2.38181		59.75
2.35462		56.925
2.42056		71.7035
2.40631		53.29
2.36779		64.0435
2.31531		46.985
2.38128		55.59
2.43664		57.395
2.16637		60.054
2.13823		50.91
2.4014		49.22
2.33555		55.73
2.29244		51.396
2.23356		78.69
2.36451		68.7175
2.30666		49.87
2.311		49.4
2.42182		96.245
2.31136		62.37
2.3497		62.87
2.46984		78.6295
2.41369		77
2.35613		67.077
2.41653		64.335
2.40298		61.788
2.36579		79.95
2.36913		80.801
2.39709		69.11
2.38342		71.612
2.38756		78.235
2.4764		69.6785
2.44099		62.935
2.42644		95.4075
2.4214		80.575
2.28959		60.2425
2.37904		79.285
2.22022		59.3905
2.24544		71.255
2.20844		70.512
2.26469		69.425
2.34182		69.306
2.29328		68.055
2.30096		81.25
2.2949		58.525
2.25181		77.3035
2.25994		71.905
2.36195		71.25
2.36582		65.315
2.25304		70.722
2.28435		48.7
2.35805		36.805
2.33336		56.87
2.39706		65.11
2.39129		67.625
2.45434		60.766
2.38185		52.935
2.46555		52.85
2.44837		62.635
2.46697		60.665
2.38179		47.795
2.42451		68.839
2.47319		55.38
2.38419		59.3195
2.31133		61.22
2.49229		65.37
2.4193		55.725
2.36804		22.3215
2.38246		66.16
2.29217		58.92
2.24454		51.745
2.25988		-51.26
2.35045		34.34
2.21289		54.667
2.28996		67.93
2.24782		77.042
2.17069		54.17
2.1931		62.055
2.19063		71.625
2.22097		80.6275
2.12231		69.115
2.06027		53.175
2.18709		58.635
2.49551		83.08
2.46128		66.41
2.44522		102.022
2.42956		82.465
2.38396		68.065
2.46994		64.495
2.52304		75.87
2.42778		80.95
2.37197		65.14
2.41961		53.91
2.45952		80.7185
2.33971		62.275
2.56333		74.715
2.46305		77.905
2.37543		66.6
2.45303		58.165
2.49158		79.8485
2.49489		97.36
2.49828		77.5115
2.44186		72.855
2.37191		78.2635
2.27013		69.4
2.39808		91.365
2.30909		76.56
2.27577		76.3665
2.30499		54.675
2.19486		47.0015
2.22316		76.755
2.3241		58.72
2.41458		69.2
2.3879		60.405
2.3548		65.09
2.58039		69.56
2.47873		44.25
2.20341		58.815
2.21185		59.88
2.16421		60.976
2.22206		68.215
2.23061		70.4725
2.21967		54.945
2.12123		78.313
2.07174		67.215
2.10885		49.399
2.12561		68.52
2.19223		42.2895
2.15821		43.76
2.10118		49.715
2.10785		58.855
2.12569		56.351
2.10314		65.55
2.21154		72.3605
2.12626		54.02
2.15075		53.7295
2.12347		71.705
2.49642		65.78
2.53886		52.915
2.49462		69.78
2.50615		53.245
2.49607		59.6805
2.44694		61.005
2.69803		51.35
2.62338		-55.975
2.34092		60.35
2.39788		69.825
1.5021		38.849
1.614		60.8
1.833		86.7545
1.8291		72.04
1.9713		85.6895
1.8954		79.03
2.06705		81.277
1.81649		79.3
1.86544		87.449
1.92962*		134.19*
1.76321		75.7265
1.79198		90.155
1.80832		72.3155
1.77822		78.65
1.71363		82.2255
1.72324		86.44
1.21687		11.002
1.26246		6.715
1.38956		75.861
1.23338		80.075
1.56641		70.653
1.5448		46.695
1.75635		49.627
1.75886		48.235
1.6412		60.942
1.64596		66.78
1.71095		70.106
1.60873		67.36
1.72714		71.8205
1.65271		52.75
1.68471		61.7045
1.72089		68.555
1.63614		78.25
1.71467		80.55
1.6285		74.4615
1.67919		84.395
1.67211		74.1845
1.69364		64.255
1.75614		74.774
1.68547		78.275
1.69639		47.082
1.76408		61.275
1.68677		63.5
1.74801		60.115
1.56984		64.259
1.63952		70.22
1.61291		56.51
1.65393		57.04
1.36882		39.5805
1.37049		47.28
1.37944		46.5725
1.36454		50.915
1.49289		58.9285
1.45283		58.035
1.98408		67.6075
1.85786		59.7
1.95722		22.035
1.92565		57.54
1.98219		57.302
1.92063		49.39
1.79024		48.1455
1.72305		5.75
1.97022		48.9215
1.86022		36.835
1.67299		41.752
1.65553		37.65
1.53646		46.752
1.57673		44.25
1.6009		49.7555
1.70245		49.105
1.73968		51.228
1.68763		28.51
1.75559		54.151
1.75516		35.55
1.72151		54.6745
1.73537		61.495
2.24678		42.4335
2.2396		44.015
2.01298		53.8365
1.94286		47.06
2.11354		36.4695
1.99661		24.285
2.09739		56.6655
2.06255		51.5
2.04662		52.675
2.2069		69.585
2.16447		74.199
2.02639		62.005
2.12552		47.214
1.99287		45.965
2.16105		69.169
2.23367		70.04
2.24433		55.3515
2.18488		75.65
2.26932		92.715
2.14575		41.395
2.00052		51.7905
2.02877		79.91
1.90148		71.2325
1.94486		66.885
2.11434		63.7755
2.18204		84.49
2.03112		73.4125
2.07095		68.375
2.04302		79.7955
2.11402		54.735
1.80602		87.592
1.86532		89.07
1.96397		48.4805
1.95958		52.595
1.9565		77.923
1.91099		54.14
2.05029		74.95
1.88297		61.645
1.9684		58.7065
1.94713		60.6
1.99553		57.308
1.99333		8.37
1.80854		44.991
1.75691		51.38
2.18304		48.145
2.23272		59.97
2.17735		62.9055
2.16366		83.465
2.12809		54.985
2.25133		53.585
2.25626		45.3205
2.21573		55.79
2.27959		67.445
2.21394		71.035
2.18683		78.465
2.28604		68.495
2.2237		82.92
2.25593		94.8
2.15049		58.43
2.20585		73.325
2.16249		79.3925
2.19581		50.845
2.1895		63.545
2.25764		54.19
2.29152		67.6555
2.22151		58.465
2.08191		46.7585
2.04325		50.47
2.03175		50.5315
2.04661		59.605
2.11912		55.782
2.11487		92.295
2.18276		81.6905
2.16429		64.675
2.14572		-24.605
2.2354		77.62
2.01921		60.5505
2.02096		46.73
2.02922		73.7575
2.04429		77.93
2.1016		70.0155
2.01477		64.22
1.98708		64.115
1.9111		68.625
1.81834		73.87
1.90299		90.03
2.01255		80.2765
1.99974		84.405
2.13053		88.553
2.10209		84.255
2.0016		90.216
2.00801		56.305
2.09771		82.545
1.99665		87.97
1.36931		71.855
2.05288*		377.545*
2.11458		84.9085
2.03836		82.045
1.94341		65.777
1.90115		73.765
2.00107		65.062
1.93693		81.835
1.9559		81.324
2.02471		72.11
2.237		75.2315
2.15861		64.605
1.99365		65.881
1.97322		53.325
2.08724		88.1935
2.00668		58.305
2.2925		94.7425
2.14065		54.39
2.04615		81.165
2.10968		48.695
1.95924		77.238
1.9626		38.935
1.83653		53.4115
1.9111		62.73
2.00619		60.81
1.91954		62.5
1.86574		49.596
1.89135		80.195
2.26368		80.095
2.25576		64.465
2.21059		72.924
2.22886		75.12
2.04881		68.177
2.07721		76.965
2.23799		75.952
2.21611		72.465
2.12439		70.4845
2.1184		65.85
2.07882		69.618
2.07445		66.67
2.03776		57.6175
2.09274		72.01
2.10602		77.481
2.11543		72.69
2.13481		101.229
2.02985		92.23
2.10385		81.9155
2.13297		68.74
1.88169		64.5005
1.94882		70.27
2.0598		85.18
1.92846		48.985
1.81274		51.0755
1.80664		64.68
1.87091		78.012
1.86509		72.625
2.18837		86.4325
2.03487		78.7
2.01904		75.3585
1.99484		72.765
2.03878		88.6015
2.06408		69.83
2.09125		62.7915
2.0501		68.995
1.91511		63.0885
1.94782		74.005
1.90343		59.5855
1.91649		69.89
1.91297		77.2715
1.93001		60.225
1.99903		34.578
1.96835		58.045
2.04525		63.2735
1.99129		72.275
1.87972		69.095
1.96528		74.305
2.00612		70.363
2.01452		76.17
2.02342		102.326
1.99877		82.835
2.16389		98.956
2.17277		58.125
1.99871		70.1865
2.02205		60.27
1.98327		82.151
2.06661		82.715
2.05808		66.1795
2.05856		87.595
2.02942		78.5955
1.95177		49.52
2.15384		91.235
2.16792		79.955
2.1801		76.625
2.25409		74.485
1.90847		85.21
1.98186		81.04
2.24717		61.4075
2.16455		46.215
2.17391		49.845
2.1632		65.71
2.16587		78.9035
2.12266		55.035
2.1077		57.5335
2.14968		55.035
2.01519		68.0345
1.99856		57.725
2.24888		76.712
2.12488		27.685
1.94717		81.81
1.91836		80.125
1.90323		63.455
1.87796		32.61
1.94239		76.583
1.98283		70.915
1.89217		54.592
1.85593		82.23
1.75255		47.74
1.87021		79.73
1.94936		76.562
1.93787		74.3
1.92088		74.3825
1.92176		64.845
2.22431		66.4925
2.20524		62.555
2.08091		79.281
2.08763		81.86
2.14636		89.579
2.0336		63
2.05247		88.276
2.05033		87.155
2.14114		71.4345
2.08724		81.27
2.06756		71.3045
2.08704		59.175
2.07776		63.7195
2.0472		70.565
2.16507		44.498
2.1443		66.815
2.1329		33.4
2.06568		59.645
2.01372		51.897
2.10337		73.61
2.05346		76.7465
2.09971		81.09
2.11498		78.901
2.06325		68.175
2.07687		75.2695
2.09914		85.1
2.20935		70.3305
2.1669		88.875
2.16003		81.236
2.20876		64.31
2.22723		69.319
2.17127		67.605
2.1387		68.6355
2.17941		72.655
1.99924		77.8655
1.97605		68.22
2.01547		63.1605
1.98391		80.33
2.05596		68.516
1.9324		43.91
2.02806		89.636
1.96917		73.835
1.95922		74.443
1.98366		75.93
1.94934		64.269
1.85013		60.995
2.14365		81.027
2.091		65.335
2.00776		84.4485
2.01733		93.94
2.13984		78.736
2.21037		72.785
2.15406		78.9425
2.05264		81.115
2.04523		92.4345
2.07925		98.375
2.11163		82.006
1.9936		80.635
1.98296		77.3795
2.02739		84.29
2.05481		88.835
2.00347		82.14
2.06018		84.675
2.06006		73.095
1.95282		55.728
1.95525		77.5
1.91885		69.237
1.91541		93.44
2.01407		81.086
2.03002		82.765
2.0061		79.0865
1.98315		65.22
2.0793		91.7705
2.00379		68.68
1.81807		55.398
1.89569		59.18
1.91554		65.842
1.87534		67.2
1.95625		57.064
2.03378		71.815
2.02115		68.2635
1.94382		55.305
1.88861		62.11
1.8243		70.51
1.75696		77.4265
1.85177		74.88
1.922		83.042
1.88327		74.14
2.03878		35.4375
1.98522		62.66
2.07849		71.6235
1.98838		76.725
1.97052		60.796
1.95442		79.465
1.97718		59.1125
1.89511		55.74
1.86596		65.4245
1.95588		71.93
1.97739		72.03
2.06049		62.465
2.16642		63.0945
2.14082		55.79
2.19558		59.587
2.20651		63.105
2.09404		29.58
2.11824		75.725
2.17617		52.894
2.17649		77.83
2.25467		87.164
2.28705		67.215
2.2047		61.4655
2.21831		70.01
2.24303		71.8425
2.2713		65.775
2.20127		69.7855
2.13568		56.39
2.09682		59.552
2.14185		49.395
2.105		49.114
2.10495		78.73
2.05835		35.6885
2.04283		41.97
2.07703		76.7415
2.0389		61.86
2.04359		77.845
2.05821		52.84
1.84439		84.4245
1.92099		95.295
1.84865		84.4415
1.87008		72.465
1.93029		90.491
1.92789		83.64
1.93459		57.431
1.9833		91.775
1.93424		67.5645
1.84988		81.75
1.78088		78.8405
1.9179		58.915
1.95711		75.086
1.92433		92.4
1.99401		83.2345
2.01461		62.305
2.04923		65.5205
2.17588		68.48
2.07282		66.234
2.11334		78.465
2.15956		80.255
2.14969		72.305
2.17472		94.42
2.16397		76.525
2.1812		71.3225
2.18442		87.415
2.19151		76.712
2.1877		61.35
2.22747		54.4765
2.21432		75.495
2.24055		75.5595
2.22016		82.02
2.15569		70.977
2.19222		71.39
2.20071		70.354
2.19148		56.27
2.06692		78.4915
2.11195		87.45
1.98167		87.5645
1.96643		66.105
2.0225		80.6115
1.9346		63.235
2.07505		99.9605
1.99147		73.38
2.07573		76.3265
1.97855		67.51
1.99941		63.1175
2.04028		70.845

## Sheet: Figure 6I data
SL (μm)	DCMTTNtv-	CTRL
2.15601	72.795
2.16857	88.61
2.24294	72.165
2.18108	60.735
2.07755	73.1125
2.07064	55.035
2.00488	68.928
1.96358	71.685
2.04038	82.8295
1.94241	61.51
2.15045	69.95
2.1427	60.135
2.19132	59.6985
2.21025	81.42
2.25412	71.7575
2.23926	60.635
2.15819	73.203
2.19249	83.58
2.09658	63.213
2.08371	71.335
2.15028	79.5715
2.15266	69.77
2.18646	69.545
2.2072	75.05
2.1039	64.11
2.17768	67.62
1.99856	52.67
2.00754	63.635
2.02813	64.9555
2.04594	71.96
2.04369	59.755
2.08907	72.625
1.97783	50.891
1.96733	53.85
2.11241	72.4915
2.13234	66.22
2.13116	64.898
2.0608	56.275
2.07983	56.525
2.07507	71.615
2.06296	77.816
1.96479	57.22
1.98963	81.8605
2.00678	69.575
2.20285	67.206
2.09478	63.36
2.03949	68.065
2.05276	64.055
2.23349	61.83
2.19745	59.88
2.04392	58.0295
2.10633	60.115
2.08541	58.0235
2.13244	45.265
2.17496	61.8735
2.16116	58.06
1.83832	43.0685
1.91643	40.54
2.19376	70.618
2.14312	56.62
2.15692	58.0225
2.12749	56.065
2.17671	62.4465
2.1592	52.575
2.14615	64.7125
2.06823	49.115
2.16248	53.456
2.18462	51.325
1.89827	35.4825
1.75395
2.08231	53.997
2.10642	59.79
2.01385	45.692
2.08873	60.155
2.09827	70.6185
2.09778	55.45
2.14777	67.314
2.11233	64.125
2.06042	68.965
2.08864	73.78
2.05617	74.038
2.06022	58.54
2.04679	67.0185
2.06266	85.87
2.20931	64.877
2.15141	72.29
2.05256	38.627
2.054	61.26
2.09816	70.7805
2.08656	64.965
2.05646	79.311
2.10011	71.86
1.97042	65.9805
1.97565	83.485
2.02863	70.012
2.01381	70.225
2.17763	65.826
2.12024	59.03
2.04378	66.864
2.11152	71.445
2.1572	66.4525
2.10866	64.45
1.96271	60.3515
1.89248	48.27
2.11734	69.1495
2.10654	71.43
2.04352	77.24
2.05321	87.75
1.98233	61.722
2.0306	65.445
2.03878	61.5735
2.03519	71.285
2.09068	49.1665
2.07466	57.31
2.0348	49.73
2.07882	48.085
2.06207	46.17
2.07299	53.725
2.11713	59.237
2.12239	64.745
2.0661	55.3975
2.08721	47.015
2.02057	62.5505
2.06624	66.575
2.10643	60.114
2.0103	35.965
2.04954	67.4695
2.10141	62.18
2.09269	66.329
2.11498	68.5
2.17688	60.655
2.19411	56.02
2.19292	52.3965
2.19998	48.665
2.07282	78.892
2.07121	54.39
2.08567	63.6785
2.10409	57.495
2.07655	72.3
2.12646	70.16
2.21736	79.5885
2.12199	61.65
2.05502	71.415
2.02357	80.975
1.97869	55.534
2.06654	46.78
2.1555	57.8245
2.08343	50.325
2.06896	85.188
2.02837	73.935
1.98274	84.498
1.95779	73.23
1.96367	79.3335
1.95457	84.315
1.96425	79.096
1.86619	61.305
1.9713	74.175
1.96046	75.225
1.94868	55.757
2.02586	76.89
2.02308	65.9405
2.0321	64.72
2.12231	74.77
2.09887	89.02
1.93414	74.197
1.91666	55.135
1.77094
1.86978	66.805
1.99045	67.903
1.93686	50.845
1.88098	71.145
1.91861	74.58
1.95809	76.1035
1.93695	60.09
1.97359	68.0915
1.97414	78.74
1.91642	69.2485
1.97119	79.68
1.83322	76.14
1.92459	65.595
1.9407	67.875
2.00978	81.8285
1.96529	89.775
1.88756	58.7
1.94329	78.365
2.03114	88.2275
1.88234	51.69
1.64427
1.63114
1.70575
1.58915
1.81458	59.9825
1.78943
1.91039	64.2465
1.89527	61.055
1.84368	66.8165
1.8718	66.92
1.92005	57.515
1.96633	59.4375
1.9681	52.355
1.75321
1.6667
1.98982	42.632
1.96455	55.215
1.85438	61.085
1.95125	54.11
1.91448	59.214
1.86827	49.19
1.83181	43.862
1.85731	47.725
2.04834	55.5
2.04174	70.335
2.05869	55.96
2.03248	61.005
2.02983	65.82
2.0307	71.075
2.03269	69.93
2.0183	63.44
1.96727	57.0845
1.97033	56.355
1.96529	53.804
1.92747	41.56
1.98914	71.3265
1.93903	61.25
1.6621
1.67164
1.73834
1.74342
1.50766
1.57419
1.8205	57.095
1.77934
1.85015	51.7995
1.86288	51.7
1.84723	45.3935
1.82495	46.69
1.77572
1.81682	39.625
1.96316	59.429
1.94988	51.82
2.00944	57.9905
2.00223	55.67
1.96625	52.735
1.97661	46.2
1.90444	49.9135
1.91026	46.7
1.96421	55.8045
1.91735	51.06
1.9336	54.123
1.94573	51.49
1.88441	59.3725
1.85763	60.27
1.9221	59.288
1.87804	52.82
1.93068	54.401
1.88135	54.73
1.98486	65.922
1.9884	53.805
1.93767	58.3365
1.92224	54.915
1.83877	57.9735
1.85679	48.925
1.86303	59.4535
1.90524	51.475
2.02198	45.6865
1.98787	59.835
1.62546
1.82139	68.635
1.9789	53.21
1.99071	58.425
2.05273	53.6015
2.06581	73.585
2.08144	56.084
2.10125	55.23
2.17473	59.633
2.13362	56.085
2.07047	73.086
2.09417	61.64
1.92806	53.301
2.00454	79.76
1.94129	47.5905
1.98333	44.53
1.95812	44.035
1.97725	49.035
1.94593	56.3815
1.89941	52.305
1.88146	55.877
1.91109	47.21
1.88031	52.4535
1.88827	49.975
2.0432	65.1275
2.00849	48.305
2.10384	61.2615
2.13739	56.84
2.14261	71.4165
2.13365	70.43
2.04297	41.558
2.04703	54.15
2.01657	47.8765
1.98002	58.515
2.06368	58.43
2.03168	43.325
2.09714	52.9375
2.10125	47.22
2.0461	57.8715
2.03757	52.625
2.03657	67.3025
2.01348	51.85
1.98571	53.0135
2.00394	58.175
2.00719	55.0925
2.03645	49.065
1.93891	46.36
1.96546	39.99
2.01474	55.8535
1.94976	44.875
1.97994	64.615
1.94864	63.69
2.07957	68.1925
2.01877	59.365
2.00188	60.0175
2.0135	44.875
2.00476	60.162
2.01015	52.105
2.02731	50.348
2.00665	59.08
2.01226	55.8325
2.01148	57.18
1.97927	67.643
1.97717	61.065
2.0176	53.6565
2.03196	53.095
1.93526	61.9765
2.00399	48.605
2.19568	33.955
1.97617	32.4535
1.95907	50.17
2.10793	57.545
2.16611	63.22
2.1435	43.64
2.10036	42.255
1.93035	31.8155
2.01679	54.265
2.04433	48.645
2.05546	44.755
2.03212	65.803
1.97028	51.205
1.93163	59.9945
1.94399	53.15
1.98174	57.843
1.9899	51.315
2.02634	60.36
2.02259	54.435
2.06885	57.34
1.94579	67.07
1.96851	65.07
1.9918	67.943
1.92877	61.045
1.95072	46.205
1.92313	63.31
2.04806	72.3595
2.05688	52.215
2.15826	66.8905
2.11026	53.17
1.92708	71.6825
1.94208	54.565
1.94661	34.687
1.89678	61.815
1.9417	66.649
1.8834	67.32
2.1747	68.945
2.18348	66.66
2.03288	66.7975
2.00088	88.22
2.00006	69.2835
2.03783	53.775
2.01281	42.8535
2.06317	54.46
2.04933	47.333
2.03393	41.34
1.88532	38.9325
1.97779	53.08
2.14565	51.71
2.15957	38.635
1.93165	46.267
1.97602	55.29
2.08697	52.0905
2.17569	73.69
1.94359	50.0445
2.04196	72.38
2.14275	46.595
2.24481	46.47
2.27974	47.4375
2.27474	94.7355
2.20012	57.255
2.18393	67.9845
2.15755	65.72
2.17515	61.2185
2.15741	61.245
2.1219	51.5005
2.02348	53.6955
2.14	58.945
2.18226	65.054
2.1243	66.405
2.19933	60.278
2.17844	62.97
2.24523	56.57
2.17855	51.515
2.08891	69.1975
2.11681	75.655
2.24963	70.0805
2.18832	47.445
2.16121	44.51
2.25044	75.895
2.19905	46.426
2.25529	64.335
2.14054	70.065
2.11645	68.525
2.17243	63.735
2.17148	79.415
2.13373	74.259
2.10197	71.065
2.35031	66.25
2.31925	60.82
2.11513	57.91
2.10795	57.825
2.11627	42.4695
2.1139	67.47
2.02262	51.7735
2.10866	54.41
2.12668	55.844
2.16904	77.22
2.21531	84.5585
2.19787	74.105
2.00429	76.3245
2.03503	64.78
1.92007	57.004
1.96647	57.725
1.90629	67.7845
1.9575	69.885
2.00021	65.6755
2.04877	76.075
2.09505	55.5355
2.04408	60.77
1.97742	60.0685
2.02979	96.29
1.93532	58.3685
1.97904	75.34
2.09179	82.308
2.0732	75.8
2.06965	87.862
2.04915	76.295
1.84368	76.9885
1.91018	85.94
1.89196	62.4995
1.89955	38.38
2.1531	69.22
2.11372	67.98
1.99945	53.115
2.06194	67.63
2.10875	67.504
2.08612	73.275
2.09185	63.0305
2.10486	66.645
2.20129	82.291
2.14753	71.25
1.98226	70.1075
1.93632	60.995
2.13245	87.25
2.14818	71.465
2.04775	62.97
2.09695	70
2.06659	53.3745
2.05148	60.35
1.93985	44.646
2.00876	63.57
1.99612	64.6325
2.01441	40.62
2.20214	72.445
2.20257	41.21
2.10562	88.944
2.21078	60.975
2.09241	67.449
2.09612	57.775
2.16063	89.5885
2.12742	91.475
2.05134	69.092
1.95559	60.95
2.17413	77.9845
2.13101	71.545
2.17154	91.73
2.14161	60.195
2.19255	83.933
2.16925	62.84
2.12516	75.733
2.11937	58.98
2.20292	93.975
2.16469	67.125
2.23658	84.5885
2.21049	67.4
2.11604	59.883
2.17494	70.73
2.13565	38.6
2.1736	81.105
2.20028	50.2115
2.21046	68.785
2.19959	70.0005
2.14078	72.565
2.18131	65.713
2.14896	62.82
2.09629	46.915
2.13477	66.41
2.25177	63.685
2.14489	47.92
2.22051	58.513
2.17956	58.515
2.18078	66.7545
2.19528	60.565
2.13163	52.943
2.15383	68.465
2.10806	54.965
2.10781	61.855
2.1006	50.437
2.0271	47.545
2.18318	84.828
2.16721	82.33
2.10896	72.92
2.22047	58.2315
2.18389	66.925
2.18605	83.04
2.17892	80.85
2.16678	74.3645
2.18209	92.4
2.14589	70.679
2.18421	64.49
2.2164	71.21
2.08193	91.173
2.10175	66.955
2.18649	70.8095
2.19282	59.365
2.21105	69.406
2.20713	63.37
2.21204	61.3
2.22006	79.94
2.24186	75.883
2.24093	78.765
2.20628	74.482
2.23245	62.17
2.28577	61.576
2.26922	70.345
2.19307	79.3805
2.1956	78.705
2.10055	63.95
2.15613	73.18
2.1172	63.173
2.17173	82.42
2.20425	80.0315
2.20798	79.855
2.21752	74.905
2.15795	59.25
2.17293	60.535
2.19669	69.165
2.17122	67.044
2.11358	73.74
2.23578	54.224
2.19287	50.345
2.08503	59.472
2.08407	65.985
2.14214	70.3915
2.08017	50.67
2.10097	62.957
2.01637	66.67
1.79997
1.7243
1.47391
1.53918
1.7334
1.73756
1.75691
1.78937
1.8394	63.517
1.76672
2.17718	75.4
2.17913	85.285
2.19205	78.475
2.17836	70.305
1.7555
1.81603	69.45
2.01167	63.4845
1.98827	70.855
2.11566	69.6235
2.09543	93.365
2.06944	71.355
2.07322	82.58
2.09056	73.1385
2.1008	84.655
2.10865	69.4
2.09953	72.125
2.07692	66.405
2.12345	63.52
1.94537	64.1615
1.96878	66.06
1.7775
1.76354
1.85419	77.7495
1.87179	63.3
2.01359	80.45
2.02343	83.205
2.04666	62.724
2.03992	64.07
1.96785	77.021
2.01054	81.32
2.11434	62.3745
2.16266	85.995
2.03504	73.002
2.05148	81.645
2.13103	87.79
2.09812	69.525
2.04574	73.295
2.05542	78.78
2.0702	77.817
2.03937	89.2
2.03473	78.632
2.03104	95.29
2.07687	81.229
2.07092	70.79
2.01191	67.815
2.02098	81.3
2.01881	71.175
2.03598	87.76
2.00547	94.101
2.04019	90.065
2.19982	72.775
2.05879	74.445
1.99653	78.3165
1.91127	82.76
2.35579	81.986
2.33409	74.11
2.39457	67.955
2.34444	76.435
2.34159	90.724
2.30576	79.855
2.26902	73.109
2.17491	59.925
1.78294
1.79922
1.86973	75.201
1.89107	82.93
1.82821	73.123
1.82825	73.075
1.98181	62.539
2.01618	79.28
1.96704	75.8065
1.95421	82.48
1.93982	74.2385
1.93143	83.09
1.82806	77.9215
1.83755	78.66
2.06259	98.453
2.0481	96.78
2.04437	77.73
2.03922	85.365
1.86653	79.293
1.89911	81.655
1.91307	72.22
1.92125	74.34
1.86812	99.396
1.87449	86.105
1.88927	70.9335
1.86675	89.175
2.38508	79.17
2.4015	76.405
2.38568	77.505
2.39893	82.915
2.25307	74.86
2.30031	45.55
2.38315	69.125
2.38964	68.81
2.45094	89.225
2.40575	73.045
2.27132	73.62
2.24214	78.79
2.45562	72.76
2.47198	68.035
2.23617	68.1955
2.31834	73.345
2.3371	73.145
2.33472	68.58
2.31183	68.8645
2.28577	65.305
2.2576	70.7155
2.30397	71.52
2.33052	67.05
2.34525	74.01
2.22091	54.865
2.26625	67.175
2.15564	75.2325
2.20387	72.56
2.27231	64.404
2.27411	66.12
2.15837	64.0985
2.15256	60.815
2.00512	62.41
1.91494	65.665
2.2843	68.4195
2.2166	66.42
2.18161	68.8565
2.13975	53.04
2.28531	85.8385
2.2437	70.565
2.15079	71.5495
2.12346	56.63
2.4478	65.1575
2.39249	60.2
2.16933	74.711
2.1119	69.02
2.11297	69.654
2.08199	59.14
2.32015	55.825
2.37319	65.975
2.30351	67.5235
2.32019	61.245
2.3218	71.9865
2.3785	86.46
2.26903	66.155
2.32315	83.825
2.36089	79.229
2.38876	74.815
2.24561	59.031
2.28215	60.115
2.27908	73.795
2.31737	97.765
2.44691	70.105
2.42419	72.815
2.45825	79.0785
2.47146	78.745
2.42639	67.83
2.4046	73.62
2.40727	71.585
2.4086	77.605
2.2844	85.14
2.29421	77.05
2.45804	71.6995
2.48639	73.295
2.32826	72.27
2.30577	65.625
2.32546	52.585
2.3453	78.62
2.50889	78.96
2.5059	71.64
2.28492	79.925
2.29172	78.52
2.5491	81.055
2.52471	82.8
2.53656	78.12
2.54963	72.035
2.93895
2.93317
2.92521
2.9413
2.25985	68.7875
2.25251	73.17
2.21375	63.7135
2.19936	77.08
2.27036	73.078
2.24888	74.62
2.27495	73.415
2.24566	71.38
2.17559	72.467
2.16171	61.705
2.22897	69.051
2.22499	74.98
2.12764	70.935
2.14187	69.58
2.50362	65.1535
2.49013	67.61
2.2717	61.8035
2.31154	69.295
2.28583	77.342
2.29016	72.23
2.34043	77.544
2.34041	84.6
2.30109	74.035
2.27729	57.795
2.28706	60.214
2.30045	77.64
2.29898	69.981
2.44564	82.936
2.40679	58.64
2.44091	68.44
2.40036	74.3
2.40666	67.91
2.40664	76.03
2.33451	58.9245
2.41151	77.975
2.3686	73.437
2.33836	60.285
2.48947	77.418
2.44109	75.485
2.43211	75.873
2.43606	76.365
2.47687	79.1895
2.48689	82.215
2.48706	82.386
2.46027	75.79
2.50045	71.029
2.49514	85.565
2.41573	83.8115
2.42747	79.175
2.34291	77.8535
2.27747	67.58
2.29995	73.6985
2.25846	71.385
2.21689	73.5315
2.24206	68.725
2.23	77.2275
2.24822	64.145
2.28563	74.839
2.2774	56.455
2.31251	76.8175
2.26763	58.605
2.32675	56.488
2.35538	65.085
2.28196	66.1965
2.28305	70.075
2.21079	64.946
2.22824	69.99
2.1782	71.345
2.16816	66.325
2.12294	70.233
2.14862	77.765
2.42423	76.748
2.43119	76.285
2.34686	75.384
2.34203	76.065
2.17977	71.885
2.18193	70.185
2.26255	79.5085
2.2415	82.055
2.23373	80.7015
2.21926	81.14
2.27951	63.698
2.32018	73.42
2.55828	73.5065
2.56859	82.27
2.42339	76.43
2.42577	71.03
2.4236	71.595
2.40771	64.995
2.43574	78.29
2.47376	79.77
2.25404	75.2145
2.2478	73.78
2.37928	73.0935
2.36435	75.965
2.35145	88.6635
2.33614	81.295
2.36492	74.4475
2.3025	62.04
2.26419	68.024
2.24787	71.39
2.20104	68.1305
2.23397	77.6
2.25978	63.4345
2.18315	46.22
2.17586	64.7405
2.1722	71.63
2.50063	80.8245
2.52227	69.08
2.55827	75.5375
2.5401	71.805
2.23506	57.8175
2.28122	77.745
2.32135	77.1165
2.35745	78.33
2.2186	48.0815
2.27675	71.25
2.23438	69.498
2.2047	72.63
2.29745	63.018
2.26834	64.165
2.30363	67.235
2.32094	61.095
2.26914	47.503
2.29313	54.855
2.28738	77.658
2.23113	55.53
2.43432	75.729
2.43603	66.1
2.39436	69.2835
2.40968	74.875
2.41418	66.2485
2.42611	76.065
2.44545	75.815
2.42566	63.885
2.40537	70.288
2.39684	61.97
2.50733	70.9045
2.49564	57.61
2.40583	65.0425
2.36913	68.745
2.45193	65.2135
2.4841	65.995
2.26918	44.037
2.3826	53.575
2.32346	80.573
2.33258	81.55
2.35144	74.4865
2.31763	73.345
2.2189	83.893
2.14512	60.675
2.11679		33.2775
2.08067		33.18
1.99269		41.8935
2.08468		50.27
2.08987		47.9435
2.08934		19.485
2.01726		29.9365
2.0341		44.945
2.21941		41.9805
2.18411		36.59
2.06974		32.5285
2.00563		-30.29
2.17793		30.8035
2.16163		44.925
2.1634		38.7625
2.10619		32.93
1.96628		64.391
1.97475		49.15
2.01633		68.2535
2.01327		48.66
2.03883		76.3165
1.89493		64.325
1.92081		65.0625
1.9153		54.125
1.92087		19.665
2.03935		51.39
2.00671		59.909
1.98893		74.37
1.92255		68.464
1.95787		89.8
2.13401		80.4
2.0765		52.655
1.78785
1.89287		38.205
1.89051		53.8185
1.92432		45.48
2.1034		63.665
2.15753		50.93
2.21105		70.7265
2.14398		59.48
1.96343		69.931
1.99917		63.795
1.981		65.2785
2.04036		53.385
2.11084		49.968
2.02632		68.755
2.08307		53.224
2.00017		47.35
2.0118		49.782
2.03873		56.225
2.05672		44.137
2.18381		53.06
1.99422		41.8875
1.98417		36.37
2.03606		39.3345
2.05432		53.345
1.97878		57.69
2.01879		45.685
1.97558		61.0245
2.00516		42.09
1.90384		47.9935
1.97805		33.875
1.9682		35.35
2.08045		33.595
2.09008		10.6205
2.05532		30.64
2.12978		68
2.0054		38.65
2.08682		40.273
2.02921		19.07
2.04843		45.117
2.03466		24.645
2.07301		48.9625
2.10694		50.87
2.01352		54.2805
1.97969		40.445
2.0327		38.6795
2.05022		52.515
2.0557		47.862
2.08322		43.85
2.06394		55.9725
2.00498		45.495
2.2434		49.155
2.32666		50.45
2.31144		50.9025
2.19814		52.385
2.13509		51.068
2.13341		24.385
2.26556		52.13
2.24089		51.295
2.21418		58.145
2.25941		40.265
2.18831		43.705
2.20999		52.635
2.15214		56.7985
2.1396		54.27
2.17264		50.585
2.1814		42.9
2.06884		43.2555
1.98624		19.985
2.03024		58.46
2.05551		49.965
2.20505		50.715
2.13383		78.76
2.29192		56.875
2.21734		44.485
2.15035		31.5205
2.09951		48.74
2.12312		56.3
2.20532		76.34
2.21369		64.495
2.29925		63.7
1.99547		58.328
2.04737		57.455
2.2594		54.252
2.19002		62.725
2.21392		45.255
2.27775		50.99
2.28212		62.8
2.22077		48.43
2.27036		61.6
2.27835		64.445
2.21999		62.465
2.26945		58.165
2.21533		62.165
2.16609		70.265
2.14857		70.0115
2.16283		50.98
2.30861		57.808
2.31422		55.145
2.0683		46.855
2.16745		62.525
2.13745		59.34
2.1589		60.745
2.18528		65.537
2.19161		71.825
2.14927		64.5415
2.20213		51.665
2.31328		56.674
2.19925		44.655
2.15805		-59.8905
2.31036		55.47
2.40987		55.075
2.3678		60.91
2.21139		55.46
2.30018		67.73
2.29272		67.2365
2.20964		51.25
2.23611		52.057
2.2732		58.005
2.24668		58.25
2.25055		68.155
2.26146		70.77
2.2843		69.14
2.23236		71.3655
2.18072		59.86
2.1646		69.9045
2.12889		60.06
2.18233		58.8885
2.10494		48.425
2.20109		35.8095
2.18275		58.105
2.18583		54.89
2.16053		53.43
2.16734		54.715
2.12786		47.545
2.16744		44.5105
2.18491		61.44
2.07462		47.635
2.16225		58.52
2.27489		61.175
2.25077		55.55
2.23525		48.21
2.2558		61.385
2.25088		59.2125
2.27968		25.935
2.20904		54.6545
2.18374		58.52
2.13459		48.095
2.19912		50.955
2.23723		46.54
2.18794		41.07
2.00117		46.821
1.9884		45.82
2.14324		72.358
2.09444		46.28
2.19426		54.268
2.19211		60.225
2.14039		53.114
2.12855		72.875
2.18424		45.12
2.21699		51.44
2.15428		51.9875
2.19802		46.46
2.05885		78.355
2.07351		69.605
2.13645		66.235
2.10576		65.555
1.88495		62.2585
1.98629		66.605
2.1558		61.44
2.11756		60.07
2.26426		63.552
2.25233		78.995
2.10041		52.36
2.18375		69.345
2.35301		50.505
2.25073		71.8
2.23027		73.005
2.285		57.09
2.1799		59.647
2.15904		56.115
2.25476		88.639
2.20845		81.015
2.20914		73.4905
2.18759		73.23
2.24466		69.27
2.20671		54.335
2.10268		60.77
2.19334		78.095
2.20599		57.5835
2.18693		59.645
2.17164		55.5385
2.18129		57.135
2.15726		71.64
2.2079		85.2
2.16445		69.775
2.18802		48.285
2.303		64.4545
2.22878		47.08
2.33454		53.295
2.23695		49.17
2.28729		33.505
2.31637		50.075
2.48159		38.7015
2.33791		32.225
2.18019		75.5635
2.20777		37.225
2.29639		83.83
2.31652		70.83
2.22496		69.5665
2.21013		78.885
2.30457		78.429
2.26279		86.325
2.1657		68.7665
2.14862		81.115
2.184		54.665
2.22932		62.37
2.14376		80.4955
2.08348		70.485
2.2891		84.39
2.29374		77.855
2.32534		53.851
2.30272		55.31
2.2935		53.3775
2.32823		53.515
2.29147		67.3905
2.24857		57.55
2.13454		52.97
2.1628		48.2
2.22768		62.145
2.23883		49.39
2.23405		50.052
2.14764		44.21
2.13144		46.618
2.17797		32.865
2.26944		37.62
2.23018		60.005
2.21995		63.18
2.20939		50.505
2.18182		58.715
2.17347		56.82
2.27989		73.482
2.2639		61.565
2.29265		70.839
2.27019		65.78
2.30263		54.62
2.19693		58.645
2.37825		67.997
2.30662		59.555
2.25726		58.5185
2.25383		56.13
2.25884		59.953
2.26422		70.055
2.49504		59.9645
2.39		63.72
2.45937		71.5375
2.48631		61.065
2.54815		79.6065
2.43135		68.815
2.30741		53.8525
2.29174		66.905
2.19113		69.96
2.2229		62.335
2.48629		78.593
2.38951		43.65
2.23202		48.405
2.25942		70.325
2.28429		62.6
2.30313		56.17
2.51351		90.865
2.51342		70.64
2.2492		74.34
2.3142		59.72
2.27392		65.3105
2.29493		76.96
2.33856		60.5935
2.25731		72.645
2.27562		83.747
2.21021		81.93
2.36052		74.3275
2.30601		57.145
2.27495		81.095
2.2756		78.085
2.22325		44.925
2.22642		48.78
2.32698		58.0665
2.25031		58.8
2.36771		55.578
2.30686		53.98
2.28569		53.021
2.31183		48.815
2.27777		51.705
2.30784		59.925
2.30437		46.27
2.34534		49.95
2.38181		59.75
2.35462		56.925
2.42056		71.7035
2.40631		53.29
2.36779		64.0435
2.31531		46.985
2.38128		55.59
2.43664		57.395
2.16637		60.054
2.13823		50.91
2.4014		49.22
2.33555		55.73
2.29244		51.396
2.23356		78.69
2.36451		68.7175
2.30666		49.87
2.311		49.4
2.42182		96.245
2.31136		62.37
2.3497		62.87
2.46984		78.6295
2.41369		77
2.35613		67.077
2.41653		64.335
2.40298		61.788
2.36579		79.95
2.36913		80.801
2.39709		69.11
2.38342		71.612
2.38756		78.235
2.4764		69.6785
2.44099		62.935
2.42644		95.4075
2.4214		80.575
2.28959		60.2425
2.37904		79.285
2.22022		59.3905
2.24544		71.255
2.20844		70.512
2.26469		69.425
2.34182		69.306
2.29328		68.055
2.30096		81.25
2.2949		58.525
2.25181		77.3035
2.25994		71.905
2.36195		71.25
2.36582		65.315
2.25304		70.722
2.28435		48.7
2.35805		36.805
2.33336		56.87
2.39706		65.11
2.39129		67.625
2.45434		60.766
2.38185		52.935
2.46555		52.85
2.44837		62.635
2.46697		60.665
2.38179		47.795
2.42451		68.839
2.47319		55.38
2.38419		59.3195
2.31133		61.22
2.49229		65.37
2.4193		55.725
2.36804		22.3215
2.38246		66.16
2.29217		58.92
2.24454		51.745
2.25988		-51.26
2.35045		34.34
2.21289		54.667
2.28996		67.93
2.24782		77.042
2.17069		54.17
2.1931		62.055
2.19063		71.625
2.22097		80.6275
2.12231		69.115
2.06027		53.175
2.18709		58.635
2.49551		83.08
2.46128		66.41
2.44522		102.022
2.42956		82.465
2.38396		68.065
2.46994		64.495
2.52304		75.87
2.42778		80.95
2.37197		65.14
2.41961		53.91
2.45952		80.7185
2.33971		62.275
2.56333		74.715
2.46305		77.905
2.37543		66.6
2.45303		58.165
2.49158		79.8485
2.49489		97.36
2.49828		77.5115
2.44186		72.855
2.37191		78.2635
2.27013		69.4
2.39808		91.365
2.30909		76.56
2.27577		76.3665
2.30499		54.675
2.19486		47.0015
2.22316		76.755
2.3241		58.72
2.41458		69.2
2.3879		60.405
2.3548		65.09
2.58039		69.56
2.47873		44.25
2.20341		58.815
2.21185		59.88
2.16421		60.976
2.22206		68.215
2.23061		70.4725
2.21967		54.945
2.12123		78.313
2.07174		67.215
2.10885		49.399
2.12561		68.52
2.19223		42.2895
2.15821		43.76
2.10118		49.715
2.10785		58.855
2.12569		56.351
2.10314		65.55
2.21154		72.3605
2.12626		54.02
2.15075		53.7295
2.12347		71.705
2.49642		65.78
2.53886		52.915
2.49462		69.78
2.50615		53.245
2.49607		59.6805
2.44694		61.005
2.69803
2.62338
2.34092		60.35
2.39788		69.825
1.5021
1.614
1.833		86.7545
1.8291		72.04
1.9713		85.6895
1.8954		79.03
2.06705		81.277
1.81649		79.3
1.86544		87.449
1.76321
1.79198
1.80832		72.3155
1.77822
1.71363
1.72324
1.21687
1.26246
1.38956
1.23338
1.56641
1.5448
1.75635
1.75886
1.6412
1.64596
1.71095
1.60873
1.72714
1.65271
1.68471
1.72089
1.63614
1.71467
1.6285
1.67919
1.67211
1.69364
1.75614
1.68547
1.69639
1.76408
1.68677
1.74801
1.56984
1.63952
1.61291
1.65393
1.36882
1.37049
1.37944
1.36454
1.49289
1.45283
1.98408		67.6075
1.85786		59.7
1.95722		22.035
1.92565		57.54
1.98219		57.302
1.92063		49.39
1.79024
1.72305
1.97022		48.9215
1.86022		36.835
1.67299
1.65553
1.53646
1.57673
1.6009
1.70245
1.73968
1.68763
1.75559
1.75516
1.72151
1.73537
2.24678		42.4335
2.2396		44.015
2.01298		53.8365
1.94286		47.06
2.11354		36.4695
1.99661		24.285
2.09739		56.6655
2.06255		51.5
2.04662		52.675
2.2069		69.585
2.16447		74.199
2.02639		62.005
2.12552		47.214
1.99287		45.965
2.16105		69.169
2.23367		70.04
2.24433		55.3515
2.18488		75.65
2.26932		92.715
2.14575		41.395
2.00052		51.7905
2.02877		79.91
1.90148		71.2325
1.94486		66.885
2.11434		63.7755
2.18204		84.49
2.03112		73.4125
2.07095		68.375
2.04302		79.7955
2.11402		54.735
1.80602		87.592
1.86532		89.07
1.96397		48.4805
1.95958		52.595
1.9565		77.923
1.91099		54.14
2.05029		74.95
1.88297		61.645
1.9684		58.7065
1.94713		60.6
1.99553		57.308
1.99333		8.37
1.80854		44.991
1.75691
2.18304		48.145
2.23272		59.97
2.17735		62.9055
2.16366		83.465
2.12809		54.985
2.25133		53.585
2.25626		45.3205
2.21573		55.79
2.27959		67.445
2.21394		71.035
2.18683		78.465
2.28604		68.495
2.2237		82.92
2.25593		94.8
2.15049		58.43
2.20585		73.325
2.16249		79.3925
2.19581		50.845
2.1895		63.545
2.25764		54.19
2.29152		67.6555
2.22151		58.465
2.08191		46.7585
2.04325		50.47
2.03175		50.5315
2.04661		59.605
2.11912		55.782
2.11487		92.295
2.18276		81.6905
2.16429		64.675
2.14572		-24.605
2.2354		77.62
2.01921		60.5505
2.02096		46.73
2.02922		73.7575
2.04429		77.93
2.1016		70.0155
2.01477		64.22
1.98708		64.115
1.9111		68.625
1.81834		73.87
1.90299		90.03
2.01255		80.2765
1.99974		84.405
2.13053		88.553
2.10209		84.255
2.0016		90.216
2.00801		56.305
2.09771		82.545
1.99665		87.97
1.36931
2.11458		84.9085
2.03836		82.045
1.94341		65.777
1.90115		73.765
2.00107		65.062
1.93693		81.835
1.9559		81.324
2.02471		72.11
2.237		75.2315
2.15861		64.605
1.99365		65.881
1.97322		53.325
2.08724		88.1935
2.00668		58.305
2.2925		94.7425
2.14065		54.39
2.04615		81.165
2.10968		48.695
1.95924		77.238
1.9626		38.935
1.83653		53.4115
1.9111		62.73
2.00619		60.81
1.91954		62.5
1.86574		49.596
1.89135		80.195
2.26368		80.095
2.25576		64.465
2.21059		72.924
2.22886		75.12
2.04881		68.177
2.07721		76.965
2.23799		75.952
2.21611		72.465
2.12439		70.4845
2.1184		65.85
2.07882		69.618
2.07445		66.67
2.03776		57.6175
2.09274		72.01
2.10602		77.481
2.11543		72.69
2.13481		101.229
2.02985		92.23
2.10385		81.9155
2.13297		68.74
1.88169		64.5005
1.94882		70.27
2.0598		85.18
1.92846		48.985
1.81274		51.0755
1.80664		64.68
1.87091		78.012
1.86509		72.625
2.18837		86.4325
2.03487		78.7
2.01904		75.3585
1.99484		72.765
2.03878		88.6015
2.06408		69.83
2.09125		62.7915
2.0501		68.995
1.91511		63.0885
1.94782		74.005
1.90343		59.5855
1.91649		69.89
1.91297		77.2715
1.93001		60.225
1.99903		34.578
1.96835		58.045
2.04525		63.2735
1.99129		72.275
1.87972		69.095
1.96528		74.305
2.00612		70.363
2.01452		76.17
2.02342		102.326
1.99877		82.835
2.16389		98.956
2.17277		58.125
1.99871		70.1865
2.02205		60.27
1.98327		82.151
2.06661		82.715
2.05808		66.1795
2.05856		87.595
2.02942		78.5955
1.95177		49.52
2.15384		91.235
2.16792		79.955
2.1801		76.625
2.25409		74.485
1.90847		85.21
1.98186		81.04
2.24717		61.4075
2.16455		46.215
2.17391		49.845
2.1632		65.71
2.16587		78.9035
2.12266		55.035
2.1077		57.5335
2.14968		55.035
2.01519		68.0345
1.99856		57.725
2.24888		76.712
2.12488		27.685
1.94717		81.81
1.91836		80.125
1.90323		63.455
1.87796		32.61
1.94239		76.583
1.98283		70.915
1.89217		54.592
1.85593		82.23
1.75255
1.87021		79.73
1.94936		76.562
1.93787		74.3
1.92088		74.3825
1.92176		64.845
2.22431		66.4925
2.20524		62.555
2.08091		79.281
2.08763		81.86
2.14636		89.579
2.0336		63
2.05247		88.276
2.05033		87.155
2.14114		71.4345
2.08724		81.27
2.06756		71.3045
2.08704		59.175
2.07776		63.7195
2.0472		70.565
2.16507		44.498
2.1443		66.815
2.1329		33.4
2.06568		59.645
2.01372		51.897
2.10337		73.61
2.05346		76.7465
2.09971		81.09
2.11498		78.901
2.06325		68.175
2.07687		75.2695
2.09914		85.1
2.20935		70.3305
2.1669		88.875
2.16003		81.236
2.20876		64.31
2.22723		69.319
2.17127		67.605
2.1387		68.6355
2.17941		72.655
1.99924		77.8655
1.97605		68.22
2.01547		63.1605
1.98391		80.33
2.05596		68.516
1.9324		43.91
2.02806		89.636
1.96917		73.835
1.95922		74.443
1.98366		75.93
1.94934		64.269
1.85013		60.995
2.14365		81.027
2.091		65.335
2.00776		84.4485
2.01733		93.94
2.13984		78.736
2.21037		72.785
2.15406		78.9425
2.05264		81.115
2.04523		92.4345
2.07925		98.375
2.11163		82.006
1.9936		80.635
1.98296		77.3795
2.02739		84.29
2.05481		88.835
2.00347		82.14
2.06018		84.675
2.06006		73.095
1.95282		55.728
1.95525		77.5
1.91885		69.237
1.91541		93.44
2.01407		81.086
2.03002		82.765
2.0061		79.0865
1.98315		65.22
2.0793		91.7705
2.00379		68.68
1.81807		55.398
1.89569		59.18
1.91554		65.842
1.87534		67.2
1.95625		57.064
2.03378		71.815
2.02115		68.2635
1.94382		55.305
1.88861		62.11
1.8243		70.51
1.75696
1.85177		74.88
1.922		83.042
1.88327		74.14
2.03878		35.4375
1.98522		62.66
2.07849		71.6235
1.98838		76.725
1.97052		60.796
1.95442		79.465
1.97718		59.1125
1.89511		55.74
1.86596		65.4245
1.95588		71.93
1.97739		72.03
2.06049		62.465
2.16642		63.0945
2.14082		55.79
2.19558		59.587
2.20651		63.105
2.09404		29.58
2.11824		75.725
2.17617		52.894
2.17649		77.83
2.25467		87.164
2.28705		67.215
2.2047		61.4655
2.21831		70.01
2.24303		71.8425
2.2713		65.775
2.20127		69.7855
2.13568		56.39
2.09682		59.552
2.14185		49.395
2.105		49.114
2.10495		78.73
2.05835		35.6885
2.04283		41.97
2.07703		76.7415
2.0389		61.86
2.04359		77.845
2.05821		52.84
1.84439		84.4245
1.92099		95.295
1.84865		84.4415
1.87008		72.465
1.93029		90.491
1.92789		83.64
1.93459		57.431
1.9833		91.775
1.93424		67.5645
1.84988		81.75
1.78088
1.9179		58.915
1.95711		75.086
1.92433		92.4
1.99401		83.2345
2.01461		62.305
2.04923		65.5205
2.17588		68.48
2.07282		66.234
2.11334		78.465
2.15956		80.255
2.14969		72.305
2.17472		94.42
2.16397		76.525
2.1812		71.3225
2.18442		87.415
2.19151		76.712
2.1877		61.35
2.22747		54.4765
2.21432		75.495
2.24055		75.5595
2.22016		82.02
2.15569		70.977
2.19222		71.39
2.20071		70.354
2.19148		56.27
2.06692		78.4915
2.11195		87.45
1.98167		87.5645
1.96643		66.105
2.0225		80.6115
1.9346		63.235
2.07505		99.9605
1.99147		73.38
2.07573		76.3265
1.97855		67.51
1.99941		63.1175
2.04028		70.845

## Sheet: Figure 7A data
DCMTTNtv-	CTRL	DCMTTNtv+
0.00191324	0.00169372
0.00218023	0.00147521
0.00317531	0.00156115
0.00410351	0.00130473
0.00374816	0.00121175
0.00465347	0.0012615
0.000911065	0.00283952
0.00104829	0.00294495
0.00098704	0.00263575
0.00138533	0.0024361
0.000806488	0.00261874
0.000905321	0.0032772
0.00084177	0.00200165
0.000900269	0.00190123
0.00147864	0.00149264
0.00115991	0.00122302
0.00136269	0.00122688
0.00178488	0.000951969
0.000818519	0.00119228
0.000649384	0.000969501
0.000692691	0.00312326
0.000670002	0.00232372
0.000501168	0.0015869
0.000453726	0.00126054
0.000906824	0.00202756
0.000955642	0.00206182
0.00101394	0.00275532
0.00115112	0.00251912
0.00126323	0.00217664
0.00143537	0.00267112
0.00108446	0.00199301
0.00100257	0.0023213
0.0013444	0.00216345
0.00138867	0.00271525
0.00201461	0.00315548
0.00150782	0.00360618
0.00154205	0.00173541
0.00201794	0.00256253
0.0013648	0.007703074*
0.00102394	0.008881072*
0.00121056	0.007317109*
0.000919916	0.008663697*
0.00086484	0.009788367*
0.00106886	0.00823105*
0.0011298	0.011639591*
0.00108936	0.008477257*
0.000788137	0.012004571*
0.000880743	0.008028189*
0.00143344	0.00128361
0.000957704	0.000997486
0.00108761	0.00102039
0.000854567	0.000928287
0.000899386	0.000899561
0.00113195	0.000965707
0.000826475	0.00171576
0.00117838	0.0014995
0.00186003	0.00216632
0.00160735	0.00173569
0.00100549	0.000767824
0.00125311	0.0009348
0.000903341	0.00136033
0.00131268	0.00110753
0.000835607	0.001345
0.00083308	0.00110358
0.000911326	0.00182888
0.00117859	0.00171982
0.00101104	0.00206976
0.00106782	0.00204222
0.00131081	0.00171751
0.00125509	0.00184359
0.00132264	0.00199152
0.0014671	0.00165561
0.00199743	0.00154592
0.00201228	0.00189383
0.00144272	0.00126629
0.00177113	0.0011239
0.00112532	0.00200085
0.00143418	0.00220534
0.0012524	0.00181026	0.0017773
0.0018676	0.00128229	0.0017144
0.00188667	0.00183471	0.00153276
0.00177665	0.00255167	0.00150853
0.000822138	0.0027321	0.0274819
0.0010075	0.00261242	0.0279907
0.00104476	0.00214	0.0299331
0.000806419	0.00167438	0.0301148
0.000905726	0.000699406	0.0505894
0.00100753	0.000773047	0.0452302
0.00108449	0.0016053	0.000983555
0.00074978	0.00171096	0.000962006
0.000605812	0.00282915	0.000817943
0.000641519	0.00295405	0.00117193
0.00115482	0.00237914	0.00143332
0.000972933	0.00181258	0.00112269
0.00113633	0.00291292	0.00109582
0.00119526	0.0030078	0.000752269
0.00140244	0.00136663	0.00135489
0.00179777	0.0010586	0.00153391
0.00106266	0.00147897	0.00202792
0.00104458	0.00154235	0.0014256
0.0009696	0.00146252	0.00076604
0.00107814	0.00147636	0.00111061
0.000882222	0.00120855	0.00134774
0.000682626	0.0013521	0.00104836
0.000954538	0.00155543	0.00161744
0.00105103	0.00152107	0.00144279
0.000691355	0.000843862	0.0021284
0.000938352	0.00122878	0.00261844
0.00123938	0.00124188	0.00164021
0.0012811	0.00136533	0.00152942
0.000945261	0.00103411	0.00071465
0.00116432	0.00112005	0.00106005
0.0013087	0.00141503	0.000776938
0.0014786	0.00111772	0.00103879
0.00122991	0.00189486	0.000694704
0.00132836	0.0018024	0.000708694
0.000865656	0.00482163	0.00102613
0.00118087	0.00617139	0.00115053
0.000971138	0.00127783	0.000707538
0.00122897	0.00172817	0.000708517
0.000923742	0.00108728	0.00085836
0.000774282	0.000850862	0.000804448
0.000805137	0.00212335	0.000823083
0.000775586	0.00174464	0.00121466
0.000713563	0.00208934	0.00138654
0.00092806	0.0019311	0.00120437
0.00120838	0.00247451	0.00109727
0.00132394	0.00281234	0.00110613
0.000905409	0.00166406	0.0020704
0.00125753	0.001507	0.0016735
0.00069642	0.00122403	0.00116973
0.000945889	0.00131826	0.000815284
0.0012214	0.00158179	0.00113985
0.00127261	0.00109822	0.00120643
0.00059899	0.00133353	0.00122949
0.000604544	0.00134241	0.00126183
0.00077134	0.00330229	0.00132222
0.000980145	0.00394055	0.00112716
0.000991448	0.00306711	0.00233451
0.000882519	0.00293484	0.0023464
0.00116226	0.00275446	0.00095897
0.00132855	0.00202986	0.000983015
0.00099297	0.0028568	0.00081127
0.00102278	0.00257277	0.000708562
0.000795088	0.00152904	0.00087245
0.00104873	0.00171986	0.000672951
0.000834321	0.00152827	0.000521457
0.00111902	0.00204559	0.000735694
0.00154405	0.00172518	0.000570443
0.00127694	0.00137168	0.000768141
0.00125583	0.00159582	0.00117539
0.0012528	0.00184275	0.000806344
0.00187161	0.00162831	0.00145119
0.00135789	0.00151288	0.00146872
0.00143851	0.00183429	0.00152185
0.00206639	0.00173164	0.00184834
0.000684713	0.00181674	0.000840255
0.000709315	0.00177938	0.000821361
0.000865332	0.00196091	0.00223364
0.000994674	0.00175748	0.00211006
0.00158872	0.00151696	0.00113014
0.00170511	0.00111143	0.0014943
0.00134379	0.00351476	0.00222241
0.0015057	0.00267661	0.00302229
0.00107434	0.00189233	0.00155858
0.000959725	0.00127624	0.00110608
0.00135535	0.00139551	0.00216443
0.00138558	0.00175977	0.00323772
0.000643814	0.00282022	0.00295421
0.000639615	0.00260994	0.0031435
0.00127935	0.00288521	0.00365485
0.00148032	0.00319247	0.00280515
0.000928029	0.00261441	0.00363109
0.000818207	0.00180312	0.00425024
0.00112428	0.0033406	0.00325309
0.00113963	0.00234466	0.00355603
0.000648929	0.00183428	0.00402211
0.000830108	0.00154219	0.00276037
0.000787736	0.00155376	0.00179056
0.00108317	0.00231958	0.00128507
0.000928718	0.0020806	0.0018759
0.000992299	0.0019777	0.00164035
0.00137271	0.00198198	0.00223876
0.00178257	0.00219793	0.00291294
0.00103949	0.00247046	0.00213434
0.000766262	0.00316104	0.001958
0.0011676	0.00416199	0.00151655
0.00140732	0.00301774	0.00136014
0.00182625	0.00276904	0.00115074
0.00169373	0.00198248	0.0011941
0.00134121	0.00241926	0.00133538
0.00132081	0.00330537	0.000924139
0.00152849	0.00332468	0.000817387
0.0011912	0.00284444	0.000738295
0.00115861	0.00242938	0.00125056
0.00146583	0.00334586	0.0010051
0.00101314	0.0033671	0.00121868
0.000809389	0.00324762	0.00082939
0.00126944	0.00218711	0.00125247
0.00120198	0.00233908	0.00112187
0.000854042	0.00323399	0.00200953
0.000713042	0.00242891	0.00140277
0.00115893	0.00263701	0.00106866
0.00130694	0.0037256	0.00159565
0.00107453	0.00296835	0.00343544
0.000717478	0.0038695	0.00317902
0.00112151	0.00142817	0.00197208
0.0014871	0.002084	0.0019776
0.00100938	0.00161094	0.0023548
0.000686023	0.00196589	0.00187383
0.000813133	0.00178304	0.00123936
0.0011009	0.00171317	0.00165911
0.0027133	0.00203334	0.00229432
0.00379194	0.00165343	0.00261854
0.00106692	0.00126824	0.00143406
0.0010789	0.00112998	0.00207868
0.00103388	0.000908423	0.00148243
0.0010421	0.00084095	0.00147074
0.000952253	0.00180546	0.00116832
0.000938836	0.00151578	0.00166227
0.00159533	0.00206331	0.00165103
0.00129027	0.00207023	0.00141241
0.00113325	0.00145472	0.00208803
0.0010313	0.000977077	0.00175612
0.00196835	0.0016985	0.00126784
0.00151048	0.00149215	0.00118799
0.0010083	0.00181082	0.00177075
0.00103326	0.00204121	0.0017882
0.000794758	0.00170248	0.00112487
0.000945291	0.00189618	0.00164044
0.00065144	0.00206859	0.00140681
0.000670988	0.00166871	0.00136604
0.000973143	0.00250774	0.00354618
0.000911889	0.00168913	0.00262413
0.0010016	0.00136068	0.00105659
0.000871734	0.00102878	0.000859513
0.000714264	0.00135938	0.00095858
0.000702372	0.00183128	0.00105979
0.000590302	0.00258477	0.000892886
0.000568773	0.00314673	0.000682795
0.000608817	0.00199015	0.000944983
0.000583431	0.00267692	0.00110554
0.000925	0.0018788	0.00111757
0.000833399	0.00159311	0.00126444
0.000858956	0.00163795	0.000818979
0.00104759	0.00159088	0.000954447
0.00099601	0.00173533	0.00133495
0.000837481	0.00232531	0.0011731
0.000987007	0.00171013	0.00162838
0.000987948	0.00147349	0.00136823
0.00161455	0.00162476	0.0012398
0.00236729	0.0020567	0.00134925
0.00214543	0.00107344	0.00196829
0.00174272	0.00132986	0.00167823
0.0010351	0.00101395	0.00173291
0.00149826	0.00126353	0.00200733
0.00263155	0.000909823	0.00090378
0.00211916	0.0010878	0.00088086
0.00186149	0.00132289	0.000950065
0.00195412	0.00143725	0.000809256
0.00138141	0.00101068	0.000893807
0.00154757	0.000870316	0.000791119
0.00176902	0.00109523	0.000807172
0.00144594	0.000941891	0.00109229
0.00154125	0.00149304	0.000875891
0.00167176	0.00128504	0.000852441
0.00112022	0.00145656	0.00115261
0.000906234	0.00215154	0.00165522
0.00125679	0.00121763	0.00116267
0.00148976	0.00128452	0.00123407
0.0015918	0.000779062	0.00127481
0.00128053	0.000846816	0.00187694
0.00148083	0.00132388	0.0010394
0.00126475	0.000977411	0.00103529
0.00130224	0.00142054	0.0012731
0.00114295	0.00111152	0.00136313
0.000584624	0.0012938	0.00165917
0.000527615	0.00154671	0.00169775
0.00114814	0.001888	0.00200955
0.00143084	0.00161746	0.00183027
0.00110225	0.00147853	0.00173322
0.00114359	0.00137017	0.0014826
0.000799783	0.00160658	0.000990295
0.0011564	0.00160948	0.0011263
0.000794257	0.00165183	0.000957473
0.000830537	0.00176344	0.000899954
0.000795753	0.00227559	0.000833702
0.000687802	0.00249948	0.00076219
0.00106346	0.0015709	0.00141142
0.000947448	0.00160537	0.00158796
0.00193672	0.000922247	0.00179174
0.00210798	0.00132988	0.00190609
0.00181273	0.00130619	0.00098655
0.0017738	0.00156431	0.000833196
0.0013353	0.00169921	0.000702399
0.00157176	0.00167075	0.000695643
0.00102614	0.00136612	0.000847749
0.00115149	0.00128232	0.000710093
0.00148483	0.00121432	0.000691654
0.00148851	0.00108711	0.000695987
0.0016963	0.0021899	0.000725162
0.00158685	0.00160616	0.00063832
0.00085673	0.00151201	0.000926115
0.000676961	0.00194882	0.000836846
0.000771754	0.002147	0.00108406
0.00100678	0.00302742	0.00104589
0.000827021	0.00166869	0.000935057
0.00055843	0.00123974	0.000787765
0.000701935	0.00117586	0.000773478
0.000986011	0.00105818	0.000654838
0.00204348	0.00181473	0.000737253
0.00144057	0.00126277	0.000839241
0.000665213		0.00112791
0.000759331		0.0011817
0.00116405		0.00085061
0.00126804		0.00111742
0.00130739		0.00133968
0.00123078		0.00102069
0.00121885		0.000875111
0.000988423		0.00106414
0.00128266		0.0006689
0.00143113		0.000700667
0.000925324		0.000731922
0.000699664		0.000998337
0.000783221		0.00108732
0.000829233		0.00103384
0.00175172		0.00120948
0.00151447		0.000808091
0.00110374		0.00102284
0.00130212		0.000994277
0.00142694		0.000664522
0.0015599		0.000851713
0.00130564		0.00145626
0.00129884		0.00103896
0.000989373		0.000818563
0.000800897		0.000730306
0.000963817		0.00151753
0.00132621		0.00125495
0.00136216		0.000932638
0.00201104		0.000957645
0.00118555		0.000690385
0.00136268		0.000765869
0.00161693		0.000646566
0.00107999		0.000725077
0.00177152		0.00149563
0.00140661		0.00149446
0.000985354		0.00107029
0.00123956		0.000976296
0.0012201		0.00113722
0.00109592		0.000858996
0.00108025		0.00116791
0.00100439		0.000915814
0.000994586		0.00176928
0.000780633		0.00138524
0.00119526		0.00121448
0.00123988		0.000857122
0.000818028		0.00201735
0.00113091		0.00183899
0.000876135		0.00286192
0.00101443		0.00215212
0.00201954		0.00186864
0.00170518		0.00186266
0.0022999		0.00186713
0.00225061		0.0016979
0.00141856		0.00196253
0.00144757		0.0015712
0.00217972		0.00188514
0.00174646		0.00135493
0.00262253		0.00173378
0.00287179		0.00213204
0.00304758		0.00119776
0.00257659		0.00118767
0.00139687		0.00100262
0.000959239		0.00105657
0.00132789		0.00107616
0.00113395		0.000906351
0.00119956		0.000870633
0.00122086		0.000914563
0.0014572		0.000869195
0.00117058		0.00085723
0.00113519		0.000773897
0.00155398		0.000751662
0.0020781		0.00186712
0.00202375		0.0019499
0.00212504		0.00165199
0.00209659		0.00236906
0.00126877		0.0017943
0.00161071		0.00238362
0.000945852		0.00163719
0.000870304		0.00115353
0.00180806		0.000800995
0.00133087		0.0010941
0.00130717		0.000921536
0.00111906		0.00119224
0.000963914		0.00105775
0.00118524		0.00108186
0.00135928		0.00113312
0.00115876		0.00113853
0.00177098		0.000883337
0.00156097		0.0009255
0.00122146		0.00121146
0.00126272		0.00126079
0.00100864		0.0009158
0.00143629		0.00114842
0.0014329		0.00124853
0.00110035		0.00131029
0.000899572		0.00111898
0.000931223		0.00123009
0.000697475		0.000784593
0.000684365		0.000985664
0.000775971		0.000721234
0.00112994		0.000715298
0.000845873		0.000738971
0.000790475		0.000771676
0.00132627		0.000711453
0.00152315		0.000795886
0.00138232		0.000770959
0.00158868		0.00106988
0.00113138		0.00067478
0.00146595		0.000909849
0.00154825		0.000847112
0.00176764		0.000844736
0.00207705		0.000725045
0.00174726		0.000790365
0.00216037		0.000670865
0.00235229		0.000877447
0.000977113		0.00108856
0.000913646		0.000897614
0.00100961		0.000945208
0.0012872		0.00139646
0.00183608		0.00101981
0.00170342		0.00100063
0.000728374		0.000907673
0.000945739		0.000812843
0.00147154		0.000853526
0.00174679		0.000710468
0.000999114		0.000620348
0.00102366		0.000753443
0.000712775		0.000569481
0.000754418		0.000733872
0.00120939		0.000739476
0.00107365		0.000702121
0.00146898		0.000786855
0.00118473		0.000855415
0.00107692		0.000625743
0.00121392		0.000609561
0.00183326		0.000703695
0.00247554		0.000567709
0.0017349		0.000554889
0.00246196		0.000762748
0.00114974		0.000602686
0.00113102		0.000774874
0.00135283		0.000852189
0.00172387		0.00086671
0.00137514		0.00110479
0.00108114		0.00162124
0.00106412		0.00156065
0.000914087		0.00144881
0.00136787		0.000838799
0.00143891		0.000581704
0.000996794		0.000631962
0.0012574		0.000634581
0.00142317		0.000757786
0.00116074		0.000618199
0.00123719		0.000560211
0.00125203		0.000592316
0.00106088		0.000950458
0.00128841		0.00140278
0.00125668		0.000946941
0.00107533		0.000955245
0.00134815		0.000875458
0.00120948		0.00117714
0.000763175		0.000788709
0.00102196		0.000846565
0.00107466		0.00105154
0.00111519		0.000945222
0.00123947		0.000828998
0.00151984		0.000900164
0.00120141		0.00725876
0.00111919		0.00559973
0.00102705		0.00432384
0.00121631		0.00552319
0.00118308		0.00729735
0.0015138		0.0057643
0.000823134		0.00644128
0.000814863		0.00631436
0.00150061		0.00902392
0.00151142		0.00682361
0.00165947		0.00938566
0.00122975		0.0111121
0.00100408		0.00116856
0.00119371		0.00138991
0.00111805		0.000897639
0.00103074		0.000822279
0.00102625		0.000744432
0.00101127		0.0010214
0.000623108		0.000943486
0.000728202		0.0010849
0.000880031		0.000873695
0.000756553		0.00108934
0.000662823		0.00129761
0.000819874		0.00141088
0.00100309		0.00187963
0.000890357		0.00172735
0.000969305		0.00104003
0.00107024		0.00100933
0.000869607		0.00106253
0.000724833		0.00109254
0.000891711		0.000837061
0.00102984		0.00111973
0.00230835		0.000924073
0.00183603		0.000717746
0.00263325		0.00109505
0.00192918		0.000809974
0.00260897		0.00148526
0.00254677		0.00110949
0.00205844		0.00094768
0.00223987		0.00112876
0.00264043		0.00125919
0.00181992		0.00125294
0.00355175		0.000531924
0.00379657		0.000516863
0.0008959		0.000770411
0.000751921		0.000870882
0.00126051		0.000755588
0.00128108		0.000935129
0.00103155		0.000816099
0.00140446		0.000894523
0.00139398		0.000743785
0.00103445		0.000866635
0.00173451		0.00115314
0.00208266		0.00145874
0.00122687		0.00136527
0.0012215		0.000956192
0.000889126		0.00097202
0.000787887		0.0011786
0.00258362		0.00101352
0.00273305		0.00104448
0.00199404		0.000817239
0.00157194		0.000702103
0.00125478		0.00503044
0.00139143		0.00653846
0.00120711		0.0184975
0.00125404		0.0192801
0.0012509		0.00101982
0.00117332		0.00125729
0.00167453		0.00122828
0.00136126		0.00140067
0.00188489		0.0014783
0.00229382		0.00118915
0.00121494		0.00477867
0.0010425		0.00345584
0.000903961		0.00467237
0.000938353		0.0039387
0.000876854		0.00425175
0.000927196		0.00458444
0.00349941		0.00482708
0.00274261		0.00450613
0.00289126		0.00382935
0.00207332		0.0042272
0.00351141		0.00362934
0.00234753		0.00331444
0.00275854		0.00361165
0.00269529		0.00317819
0.00526106		0.00436347
0.0043214		0.00307957
0.00358783		0.00396224
0.00380725		0.00276896
0.0036776		0.00457972
0.00420554		0.00331649
0.00308966		0.0098179
0.00297265		0.00745398
0.000785137		0.00521567
0.00109884		0.00393749
0.000949911		0.00108498
0.00115116		0.00076171
0.00112103		0.000789047
0.0010217		0.00098595
		0.000858322
		0.00114701
		0.00110286
		0.00128599
		0.000956145
		0.00127115
		0.00203679
		0.00181922
		0.00120535
		0.0014062
		0.0011901
		0.00121357
		0.00141624
		0.00130932
		0.00124335
		0.0013055
		0.000996545
		0.00122878
		0.000898652
		0.000898328
		0.00112175
		0.0010444
		0.00129156
		0.0011002
		0.00107519
		0.000817459
		0.000961227
		0.000817668
		0.000875048
		0.000978822
		0.000943928
		0.000821237
		0.000881109
		0.00106778
		0.000762246
		0.000884877
		0.000880378
		0.000704377
		0.00173932
		0.00182176
		0.00199021
		0.00251815
		0.00282134
		0.00238445
		0.00249364
		0.00346024
		0.00353046
		0.00251605
		0.00254175
		0.001912
		0.0020268
		0.00218102
		0.0027297
		0.00254546
		0.00262393
		0.00350192
		0.00274076
		0.00291862
		0.0028292
		0.00227636
		0.00256183
		0.00241104
		0.00331242
		0.00399725
		0.0020032
		0.00192701
		0.00207987
		0.00190346
		0.00223898
		0.00167631
		0.00178596
		0.00199149
		0.000765415
		0.000972801

## Sheet: Figure 7B data
TTNtv-	CTRL	TTNtv+
0.349056	0.202293	0.295435
0.267807	0.260908	0.239916
0.321115	0.218877	0.362262
0.273003	0.147392	0.310034
0.54909	0.205744	0.121783
0.255247	0.267973	0.175134
0.30498	0.25469	0.118333
0.428167	0.190484	0.119565
0.362318	0.210051	0.0856041
0.333864	0.228792	0.0609918
0.280866	0.245198	0.219561
0.305655	0.299255	0.273313
0.210622	0.266633	0.193366
0.236067	0.233056	0.158738
0.245659	0.231601	0.313214
0.192211	0.174339	0.277465
0.267923	0.164464	0.162916
0.306589	0.246111	0.211216
0.30637	0.179688	0.106695
0.314252	0.239003	0.147691
0.381513	0.225186	0.159102
0.396001	0.251805	0.1116
0.405312	0.255814	0.202829
0.378098	0.233291	0.155038
0.314935	0.292748	0.186615
0.360228	0.258248	0.231436
0.180546	0.231144	0.213294
0.138498	0.321588	0.193339
0.293385	0.256127	0.197111
0.247272	0.228745	0.145674
0.308006	0.300067	0.184753
0.285258	0.20834	0.12866
0.275262	0.253273	0.166964
0.231884	0.176648	0.188637
0.241676	0.167665	0.154591
0.317592	0.21245	0.18487
0.191393	0.166852	0.146883
0.198441	0.239776	0.207408
0.323928	0.290341	0.227279
0.272311	0.233593	0.244914
0.306204	0.24309	0.164244
0.272654	0.24906	0.190148
0.236293	0.167068	0.184532
0.237807	0.210785	0.261506
0.191237	0.169039	0.147693
0.270211	0.228644	0.105082
0.292313	0.297519	0.235738
0.231685	0.238458	0.20548
0.308689	0.244231	0.238993
0.285279	0.20394	0.168126
0.169684	0.18582	0.101385
0.214725	0.207998	0.133955
0.240138	0.241432	0.170633
0.329638	0.216848	0.16589
0.258099	0.222404	0.207547
0.213617	0.177392	0.172407
0.26411	0.241184	0.190072
0.261584	0.279419	0.204539
0.371357	0.231228	0.257578
0.263974	0.221459	0.271199
0.288146	0.275543	0.240081
0.257119	0.186237	0.170563
0.175681	0.204449	0.153563
0.23812	0.195621	0.155522
0.216427	0.221584	0.2195
0.213889	0.292216	0.150187
0.242573	0.291142	0.16247
0.351726	0.256993	0.117237
0.199372	0.22527	0.149978
0.230042	0.19856	0.136062
0.181046	0.318527	0.329882
0.2231	0.246316	0.344732
0.217936	0.243875	0.161539
0.220614	0.19203	0.118436
0.262414	0.20373	0.197075
0.22595	0.170534	0.287601
0.379295	0.326162	0.191423
0.268087	0.241598	0.182272
0.228578	0.278618	0.321331
0.179995	0.209066	0.26276
0.229284	0.209012	0.0659559
0.272749	0.240154	0.0728559
0.213189	0.259762	0.223105
0.240712	0.230049	0.262373
0.256458	0.203714	0.260431
0.262305	0.238978	0.287493
0.273973	0.203816	0.158218
0.338016	0.246552	0.141583
0.218621	0.261864	0.173312
0.194368	0.210253	0.128081
0.27317	0.193078	0.133493
0.374204	0.264926	0.121423
0.247915	0.340884	0.187408
0.199949	0.263574	0.160741
0.225358	0.213194	0.245038
0.252148	0.176069	0.214553
0.219803	0.173025	0.160019
0.226375	0.244331	0.156176
0.228518	0.311186	0.251301
0.187356	0.244658	0.274847
0.191566	0.312111	0.168912
0.200779	0.241122	0.1673
0.243333	0.179213	0.15593
0.183745	0.182304	0.122893
0.24152	0.244917	0.188278
0.194719	0.232736	0.194099
0.236362	0.177658	0.17732
0.19795	0.26571	0.188075
0.195203	0.39638	0.130538
0.181716	0.27351	0.138402
0.286575	0.190687	0.115633
0.279765	0.232799	0.0939655
0.28525	0.244758	0.194474
0.359043	0.27846	0.221444
0.177483	0.219647	0.122002
0.200613	0.152885	0.0982811
0.204463	0.22917	0.0874508
0.277901	0.198348	0.113931
0.188617	0.23432	0.12862
0.23603	0.273322	0.162419
0.248418	0.251878	0.14317
0.278794	0.248423	0.0964265
0.204131	0.246791	0.113235
0.230249	0.304168	0.116925
0.190442	0.255953	0.0872253
0.255427	0.247711	0.0924591
0.235965	0.363362	0.121368
0.290546	0.287648	0.120573
0.177728	0.301257	0.24906
0.241003	0.281451	0.223472
0.167353	0.212597	0.147171
0.249226	0.206555	0.153328
0.241691	0.204044	0.169363
0.260545	0.258061	0.172864
0.249403	0.214661	0.122812
0.180667	0.15179	0.17218
0.22934	0.235133	0.149541
0.261894	0.261544	0.201254
0.242021	0.145506	0.176603
0.276015	0.207024	0.160546
0.223266	0.213854	0.170273
0.266743	0.234126	0.162695
0.302167	0.306511	0.135242
0.206242	0.273615	0.123922
0.280312	0.207426	0.128564
0.218487	0.263385	0.125373
0.206245	0.224852	0.107107
0.295865	0.199061	0.0727754
0.221484	0.161528	0.11551
0.249609	0.206821	0.108612
0.283454	0.214226	0.123876
0.227329	0.177636	0.12255
0.300725	0.207998	0.130874
0.316846	0.310077	0.144551
0.196621	0.147654	0.130061
0.221243	0.210309	0.131305
0.264747	0.216116	0.150565
0.290555	0.280888	0.113285
0.327494	0.154964	0.153948
0.464079	0.214254	0.135286
0.302802	0.217106	0.17033
0.334746	0.247496	0.197641
0.312954	0.242248	0.10353
0.401953	0.341921	0.151868
0.241203	0.2145	0.128239
0.278869	0.184562	0.10175
0.334233	0.17951	0.14123
0.29163	0.251907	0.116492
0.224741	0.220269	0.157886
0.291128	0.212665	0.124592
0.343604	0.1952	0.169222
0.345177	0.218957	0.129263
0.260073	0.139048	0.126928
0.233749	0.198853	0.149524
0.299191	0.198592	0.153815
0.238806	0.158589	0.124197
0.269314	0.191814	0.131289
0.218004	0.187888	0.0966662
0.249343	0.214877	0.141779
0.209152	0.213316	0.111301
0.289049	0.204451	0.124574
0.209561	0.19401	0.112343
0.289776	0.201916	0.122745
0.270176	0.220096	0.158953
0.252955	0.211147	0.133518
0.284475	0.23985	0.13399
0.311612	0.153837	0.144697
0.232839	0.230754	0.163115
0.263685	0.20744	0.184206
0.211931	0.242983	0.143215
0.207245	0.191931	0.177811
0.265913	0.207648	0.139831
0.243533	0.192144	0.2096
0.216445	0.235335	0.214425
0.3198	0.312557	0.267717
0.222704	0.415958	0.203635
0.282452	0.21752	0.151029
0.336295	0.226806	0.224061
0.303032	0.221882	0.148344
0.392583	0.298782	0.180054
0.372984	0.20462	0.166073
0.271432	0.182754	0.203387
0.230764	0.240829	0.136456
0.193824	0.201187	0.175345
0.219401	0.200853	0.191603
0.196106	0.254558	0.136942
0.292726	0.215233	0.260929
0.243958	0.184681	0.254314
0.28054	0.23095	0.231604
0.307713	0.159227	0.160371
0.265541	0.202669	0.221908
0.236646	0.198241	0.275551
0.215089	0.380851	0.187775
0.177467	0.311887	0.246883
0.161672	0.204302	0.265394
0.161623	0.142365	0.212689
0.310379	0.311844	0.176522
0.280995	0.255602	0.174545
0.222682	0.331473	0.188061
0.190015	0.320866	0.222195
0.240425	0.21872	0.266858
0.206956	0.259223	0.222471
0.197542	0.224046	0.222887
0.181156	0.172228	0.152842
0.212774	0.176837	0.11999
0.204031	0.178035	0.139939
0.229948	0.202737	0.140336
0.197176	0.141856	0.164765
0.281897	0.246611	0.235802
0.261248	0.219343	0.315704
0.215239	0.237322	0.25981
0.262893	0.224625	0.207282
0.262183	0.22774	0.267585
0.210985	0.187389	0.212096
0.218602	0.250272	0.238127
0.216031	0.249645	0.185681
0.279103	0.185809	0.222706
0.277076	0.225646	0.156328
0.243772	0.250931	0.171046
0.194698	0.211468	0.20918
0.231557	0.210679	0.179206
0.214655	0.238259	0.183239
0.199457	0.208182	0.179132
0.167298	0.227038	0.199892
0.226797	0.193288	0.236041
0.21441	0.240272	0.159788
0.273505	0.322307	0.209942
0.237313	0.218887	0.150724
0.273089	0.270127	0.218188
0.291629	0.181105	0.221183
0.229763	0.24619	0.218436
0.19961	0.209288	0.193838
0.187287	0.183703	0.256817
0.187191	0.247959	0.211132
0.228757	0.137547	0.235583
0.290924	0.174512	0.174826
0.312697	0.182011	0.198581
0.261614	0.249348	0.185101
0.214321	0.178152	0.169211
0.183899	0.244308	0.186307
0.249562	0.245866	0.17181
0.204921	0.280164	0.143
0.244025	0.312277	0.201712
0.208029	0.230648	0.151854
0.234961	0.192757	0.169229
0.17963	0.223379	0.183854
0.213753	0.178611	0.179263
0.258621	0.214789	0.201941
0.211223	0.179393	0.193866
0.278686	0.23629	0.169459
0.224506	0.211668	0.226873
0.284758	0.180485	0.190961
0.24621	0.295289	0.216754
0.226374	0.257739	0.163131
0.173953	0.323497	0.193154
0.225433	0.389941	0.172989
0.227425	0.202343	0.186495
0.157781	0.281172	0.156725
0.262772	0.217715	0.222341
0.221901	0.295848	0.195239
0.243465	0.250927	0.201461
0.22315	0.208124	0.176716
0.299293	0.22882	0.143528
0.215824	0.166377	0.170787
0.2459	0.251463	0.181521
0.179182	0.202882	0.175532
0.215541		0.135558
0.239524		0.167958
0.383686		0.136251
0.424342		0.167559
0.222974		0.194524
0.265678		0.166506
0.267386		0.160035
0.376803		0.159319
0.343815		0.17075
0.351179		0.152597
0.236048		0.202308
0.225068		0.138191
0.242219		0.167959
0.341312		0.13853
0.270622		0.216778
0.323234		0.20607
0.309248		0.216075
0.287958		0.164483
0.258231		0.194413
0.322159		0.181836
0.374555		0.127648
0.310978		0.148692
0.242507		0.184302
0.333217		0.215517
0.237719		0.164371
0.335381		0.195016
0.203164		0.215697
0.222331		0.224449
0.227921		0.172918
0.22933		0.193735
0.25722		0.217032
0.250128		0.175783
0.298923		0.21818
0.233789		0.187682
0.251549		0.279855
0.237832		0.250082
0.293974		0.167848
0.332747		0.155826
0.292891		0.23557
0.2824		0.237784
0.252233		0.211235
0.216093		0.200753
0.289208		0.25685
0.26949		0.237793
0.209789		0.252752
0.286311		0.202713
0.333017		0.285969
0.300985		0.264541
0.280139		0.150543
0.257535		0.186227
0.204601		0.1743
0.226088		0.136044
0.2304		0.167771
0.231672		0.116865
0.182401		0.146319
0.204463		0.131227
0.283431		0.146762
0.222475		0.19531
0.251529		0.139523
0.173039		0.186164
0.297768		0.164055
0.264593		0.117291
0.36172		0.141061
0.338171		0.116265
0.182581		0.119596
0.193983		0.106409
0.279058		0.168007
0.218738		0.148218
0.212069		0.194221
0.257043		0.17117
0.169093		0.182305
0.218573		0.1297
0.33187		0.156289
0.347758		0.153021
0.236317		0.160318
0.189166		0.127928
0.213285		0.17743
0.262346		0.148048
0.31453		0.133181
0.334169		0.134386
0.273966		0.117955
0.225987		0.120733
0.184192		0.126817
0.244313		0.149147
0.247459		0.0988601
0.356142		0.109659
0.331348		0.161543
0.315712		0.163654
0.199832		0.184298
0.257986		0.169938
0.271099		0.240992
0.284274		0.160913
0.300938		0.146372
0.228371		0.204236
0.220738		0.219649
0.152376		0.280588
0.361726		0.194073
0.354657		0.252336
0.498094		0.118321
0.407386		0.175889
0.407939		0.263867
0.352154		0.270135
0.386826		0.0800676
0.340733		0.10642
0.30025		0.227016
0.338637		0.245733
0.261707		0.13462
0.298085		0.134534
0.293858		0.0922825
0.354053		0.0994884
0.341278		0.111097
0.265183		0.146624
0.381919		0.160591
0.363458		0.135893
0.252586		0.148331
0.236983		0.104633
0.264331		0.132372
0.177874		0.0890409
0.252047		0.0935525
0.189983		0.106576
0.184527		0.0767494
0.232962		0.0709353
0.243948		0.256242
0.229455		0.257104
0.275084		0.182131
0.206265		0.209407
0.269214		0.184727
0.229914		0.202908
0.287925		0.183187
0.206044		0.215313
0.206437		0.259324
0.293218		0.225467
0.184209		0.247345
0.260631		0.295796
0.176983		0.212785
0.218049		0.184646
0.261871		0.309743
0.180889		0.320819
0.306317		0.160134
0.301964		0.165142
0.304585		0.191432
0.34087		0.227879
0.31118		0.162048
0.296848		0.196335
0.405028		0.152708
0.33286		0.170998
0.320283		0.199274
0.323129		0.184761
0.273838		0.181347
0.349235		0.218713
0.346807		0.186192
0.252519		0.201154
0.338149		0.20285
0.314428		0.172938
0.22169		0.229505
0.248239		0.234704
0.26564		0.271468
0.205571		0.254345
0.317144		0.22314
0.30429		0.163582
0.238174		0.214264
0.330901		0.196754
0.348596		0.131681
0.419841		0.151562
0.296698		0.155625
0.324736		0.129076
0.309002		0.162112
0.283392		0.188232
0.337275		0.174713
0.36597		0.132924
0.384645		0.170201
0.346091		0.179584
0.358644		0.141009
0.343323		0.112267
0.329379		0.141269
0.25649		0.106992
0.376318		0.177001
0.285928		0.126643
0.306339		0.119694
0.377041		0.132206
0.328295		0.131146
0.393694		0.145133
0.304079		0.178059
0.292629		0.142456
0.269928		0.190349
0.320632		0.134732
0.260459		0.119131
0.245486		0.149198
0.273694		0.216857
0.301605		0.210333
0.202416		0.176905
0.230408		0.190358
0.221079		0.220731
0.23943		0.195052
0.228667		0.184763
0.21039		0.216381
0.325404		0.134165
0.244643		0.163333
0.318504
0.268026
0.281027
0.273412
0.212897
0.245391
0.272632
0.199954
0.20279
0.284029
0.306001
0.275879

## Sheet: Figure S2Ci data
0.01		0.008
x (Distance along gel(	y (Optical density)	x (Distance along gel(	y (Optical density)
0	0.04105	0	0.04481
0.02	0.04105	0.02	0.0467
0.04	0.04105	0.04	0.04673
0.06	0.04293	0.06	0.04861
0.08	0.04304	0.08	0.04866
0.1	0.04481	0.1	0.05243
0.12	0.0467	0.12	0.05436
0.14	0.05243	0.14	0.05639
0.16	0.05629	0.16	0.0603
0.18	0.06019	0.18	0.06425
0.2	0.0661	0.2	0.07008
0.22	0.0741	0.22	0.0741
0.24	0.0819	0.24	0.0802
0.26	0.09479	0.26	0.09227
0.28	0.10987	0.28	0.10247
0.3	0.12779	0.3	0.10527
0.32	0.14409	0.32	0.10987
0.34	0.15857	0.34	0.11456
0.36	0.17543	0.36	0.11903
0.38	0.19097	0.38	0.12355
0.4	0.2001	0.4	0.12357
0.42	0.19998	0.42	0.12098
0.44	0.17784	0.44	0.11023
0.46	0.14488	0.46	0.09977
0.48	0.11728	0.48	0.09942
0.5	0.10059	0.5	0.10119
0.52	0.09136	0.52	0.10946
0.54	0.09057	0.54	0.11651
0.56	0.0999	0.56	0.13008
0.58	0.1424	0.58	0.14459
0.6	0.1898	0.6	0.16405
0.62	0.24363	0.62	0.18382
0.64	0.30617	0.64	0.19703
0.66	0.34229	0.66	0.19703
0.68	0.34218	0.68	0.17546
0.7	0.31664	0.7	0.13993
0.72	0.24507	0.72	0.1093
0.74	0.18643	0.74	0.09267
0.76	0.14886	0.76	0.08432
0.78	0.13238	0.78	0.0802
0.8	0.11874	0.8	0.07816
0.82	0.10769	0.82	0.07613
0.84	0.10119	0.84	0.0741
0.86	0.09691	0.86	0.0741
0.88	0.09267	0.88	0.0741
0.9	0.09131	0.9	0.0741
0.92	0.09057	0.92	0.07613
0.94	0.09057	0.94	0.07816
0.96	0.09267	0.96	0.07816
0.98	0.09691	0.98	0.07816
1	0.10179	1	0.0802
1.02	0.10334	1.02	0.0802
1.04	0.10334	1.04	0.07894
1.06	0.10334	1.06	0.07816
1.08	0.10769	1.08	0.07613
1.1	0.10987	1.1	0.07613
1.12	0.10987	1.12	0.07613
1.14	0.10769	1.14	0.0741
1.16	0.10155	1.16	0.07008
1.18	0.10334	1.18	0.07008
1.2	0.10334	1.2	0.0661
1.22	0.10119	1.22	0.0661
1.24	0.09057	1.24	0.0661
1.26	0.08432	1.26	0.06503
1.28	0.0802	1.28	0.06504
1.3	0.07613	1.3	0.06506
1.32	0.07613	1.32	0.06507
1.34	0.07816	1.34	0.06509
1.36	0.07816	1.36	0.0661
1.38	0.07613	1.38	0.0651
1.4	0.0741	1.4	0.06412
1.42	0.0741	1.42	0.06412
1.44	0.07403	1.44	0.06412
1.46	0.0741	1.46	0.06412
1.48	0.0741	1.48	0.06412
1.5	0.0741	1.5	0.06412
1.52	0.0741	1.52	0.06412
1.54	0.0741	1.54	0.06412
1.56	0.0741	1.56	0.06215
1.58	0.0741	1.58	0.06215
1.6	0.07582	1.6	0.06133
1.62	0.0741	1.62	0.06019
1.64	0.07245	1.64	0.06019
1.66	0.07209	1.66	0.06019
1.68	0.07008	1.68	0.06019
1.7	0.07008	1.7	0.06019
1.72	0.06808	1.72	0.06019
1.74	0.06808	1.74	0.06019
1.76	0.06808	1.76	0.06019
1.78	0.06808	1.78	0.06019
1.8	0.06808	1.8	0.06019
1.82	0.07008	1.82	0.06019
1.84	0.07209	1.84	0.06019
1.86	0.07209	1.86	0.06019
1.88	0.07209	1.88	0.06019
1.9	0.07209	1.9	0.06155
1.92	0.07132	1.92	0.06019
1.94	0.07008	1.94	0.05962
1.96	0.07008	1.96	0.05824
1.98	0.06923	1.98	0.05824
2	0.06808	2	0.05824
2.02	0.06718	2.02	0.05772
2.04	0.0661	2.04	0.05824
2.06	0.0661	2.06	0.05775
2.08	0.0661	2.08	0.05629
2.1	0.0661	2.1	0.05629
2.12	0.06412	2.12	0.05629
2.14	0.06412	2.14	0.05629
2.16	0.06412	2.16	0.0567
2.18	0.06412	2.18	0.05824
2.2	0.06494	2.2	0.05824
2.22	0.0661	2.22	0.05787
2.24	0.0661	2.24	0.05629
2.26	0.0661	2.26	0.05629
2.28	0.0661	2.28	0.05629
2.3	0.0661	2.3	0.05987
2.32	0.06675	2.32	0.06412
2.34	0.06808	2.34	0.0695
2.36	0.06808	2.36	0.06953
2.38	0.06808	2.38	0.06386
2.4	0.06808	2.4	0.05824
2.42	0.07008	2.42	0.05824
2.44	0.07008	2.44	0.05824
2.46	0.07008	2.46	0.05824
2.48	0.07008	2.48	0.05824
2.5	0.07008	2.5	0.05824
2.52	0.07008	2.52	0.05824
2.54	0.07008	2.54	0.05824
2.56	0.07177	2.56	0.05824
2.58	0.07209	2.58	0.05824
2.6	0.0741	2.6	0.05824
2.62	0.07613	2.62	0.06019
2.64	0.07613	2.64	0.06019
2.66	0.07613	2.66	0.06215
2.68	0.07425	2.68	0.06215
2.7	0.07422	2.7	0.06215
2.72	0.07621	2.72	0.06019
2.74	0.07822	2.74	0.06019
2.76	0.0802	2.76	0.06019
2.78	0.0802	2.78	0.06019
2.8	0.0802	2.8	0.06023
2.82	0.0802	2.82	0.06412
2.84	0.08226	2.84	0.06419
2.86	0.08226	2.86	0.06223
2.88	0.08226	2.88	0.06215
2.9	0.0802	2.9	0.0603
2.92	0.0802	2.92	0.06215
2.94	0.07816	2.94	0.06033
2.96	0.07816	2.96	0.06019
2.98	0.07816	2.98	0.06019
3	0.07816	3	0.06019
3.02	0.0802	3.02	0.06039
3.04	0.08226	3.04	0.0604
3.06	0.08226	3.06	0.06215
3.08	0.08388	3.08	0.06215
3.1	0.08432	3.1	0.06412
3.12	0.08432	3.12	0.06412
3.14	0.08639	3.14	0.06412
3.16	0.08639	3.16	0.06412
3.18	0.08699	3.18	0.0661
3.2	0.08848	3.2	0.0661
3.22	0.09057	3.22	0.0661
3.24	0.09127	3.24	0.06845
3.26	0.0913	3.26	0.06846
3.28	0.09057	3.28	0.06808
3.3	0.09057	3.3	0.06808
3.32	0.08848	3.32	0.0661
3.34	0.08848	3.34	0.0661
3.36	0.08848	3.36	0.0661
3.38	0.08848	3.38	0.0661
3.4	0.08848	3.4	0.0661
3.42	0.08961	3.42	0.0661
3.44	0.09057	3.44	0.0661
3.46	0.08955	3.46	0.0661
3.48	0.09057	3.48	0.0661
3.5	0.09158	3.5	0.0661
3.52	0.09267	3.52	0.0661
3.54	0.09479	3.54	0.0661
3.56	0.09691	3.56	0.0661
3.58	0.09995	3.58	0.06671
3.6	0.10119	3.6	0.06808
3.62	0.10119	3.62	0.06872
3.64	0.10252	3.64	0.07074
3.66	0.10689	3.66	0.0741
3.68	0.11207	3.68	0.0741
3.7	0.11874	3.7	0.07481
3.72	0.12551	3.72	0.07613
3.74	0.13238	3.74	0.07613
3.76	0.13703	3.76	0.07816
3.78	0.13937	3.78	0.08098
3.8	0.14172	3.8	0.08226
3.82	0.14409	3.82	0.08514
3.84	0.14704	3.84	0.08848
3.86	0.15369	3.86	0.09057
3.88	0.16599	3.88	0.09057
3.9	0.16849	3.9	0.09267
3.92	0.17609	3.92	0.09479
3.94	0.18382	3.94	0.09784
3.96	0.18382	3.96	0.10215
3.98	0.18088	3.98	0.10868
4	0.17101	4	0.11207
4.02	0.16599	4.02	0.11311
4.04	0.16599	4.04	0.11428
4.06	0.16599	4.06	0.11535
4.08	0.17101	4.08	0.11651
4.1	0.17101	4.1	0.11539
4.12	0.16849	4.12	0.11653
4.14	0.15857	4.14	0.11656
4.16	0.14886	4.16	0.11651
4.18	0.14409	4.18	0.11651
4.2	0.14172	4.2	0.11651
4.22	0.13937	4.22	0.11651
4.24	0.13703	4.24	0.11428
4.26	0.13703	4.26	0.11428
4.28	0.13488	4.28	0.11111
4.3	0.1347	4.3	0.10769
4.32	0.1347	4.32	0.10551
4.34	0.1347	4.34	0.10334
4.36	0.13671	4.36	0.10119
4.38	0.13901	4.38	0.09904
4.4	0.14409	4.4	0.09691
4.42	0.15127	4.42	0.09691
4.44	0.15857	4.44	0.09691
4.46	0.15908	4.46	0.09691
4.48	0.15912	4.48	0.10119
4.5	0.15612	4.5	0.10334
4.52	0.15369	4.52	0.10551
4.54	0.15304	4.54	0.10912
4.56	0.15301	4.56	0.11134
4.58	0.15612	4.58	0.11428
4.6	0.1635	4.6	0.11651
4.62	0.17609	4.62	0.11651
4.64	0.18382	4.64	0.11874
4.66	0.18906	4.66	0.12324
4.68	0.19073	4.68	0.12779
4.7	0.18906	4.7	0.1347
4.72	0.18643	4.72	0.14042
4.74	0.18643	4.74	0.14757
4.76	0.18906	4.76	0.15665
4.78	0.18906	4.78	0.16409
4.8	0.1917	4.8	0.17358
4.82	0.19294	4.82	0.18196
4.84	0.20253	4.84	0.18783
4.86	0.26198	4.86	0.19522
4.88	0.41531	4.88	0.20124
4.9	0.57715	4.9	0.21109
4.92	0.73444	4.92	0.22239
4.94	0.86247	4.94	0.23692
4.96	0.95542	4.96	0.25809
4.98	1.00149	4.98	0.2836
5	1.04175	5	0.31773
5.02	0.98315	5.02	0.36254
5.04	0.88803	5.04	0.4298
5.06	0.70757	5.06	0.52149
5.08	0.56769	5.08	0.66747
5.1	0.49273	5.1	0.89265
5.12	0.43806	5.12	1.35562
5.14	0.40222	5.14	2.70757
5.16	0.37312	5.16	2.70757
5.18	0.34208	5.18	1.8704
5.2	0.31664	5.2	0.94318
5.22	0.28927	5.22	0.64606
5.24	0.26982	5.24	0.47249
5.26	0.26041	5.26	0.38123
5.28	0.25425	5.28	0.34208
5.3	0.25425	5.3	0.32352
5.32	0.25425	5.32	0.30597
5.34	0.25425	5.34	0.2891
5.36	0.25732	5.36	0.26954
5.38	0.26082	5.38	0.25098
5.4	0.26666	5.4	0.23318
5.42	0.28269
5.44	0.30303

## Sheet: Figure S2Cii data
0.008
x (Distance along gel(	y (Optical density)
0	0.0467
0.02	0.04861
0.04	0.04861
0.06	0.05051
0.08	0.05436
0.1	0.05824
0.12	0.0661
0.14	0.0741
0.16	0.08226
0.18	0.08639
0.2	0.09267
0.22	0.09904
0.24	0.09904
0.26	0.09904
0.28	0.08848
0.3	0.07613
0.32	0.07008
0.34	0.0661
0.36	0.0661
0.38	0.07008
0.4	0.07816
0.42	0.09904
0.44	0.12779
0.46	0.15857
0.48	0.18906
0.5	0.18906
0.52	0.18123
0.54	0.14409
0.56	0.12098
0.58	0.10769
0.6	0.09267
0.62	0.0802
0.64	0.07816
0.66	0.07816
0.68	0.0802
0.7	0.08432
0.72	0.09057
0.74	0.10334
0.76	0.12098
0.78	0.13937
0.8	0.14886
0.82	0.14886
0.84	0.13238
0.86	0.10987
0.88	0.09479
0.9	0.08639
0.92	0.0802
0.94	0.07613
0.96	0.07209
0.98	0.07008
1	0.06412
1.02	0.06019
1.04	0.06019
1.06	0.06215
1.08	0.06215
1.1	0.05629
1.12	0.05629
1.14	0.05824
1.16	0.05629
1.18	0.05629
1.2	0.05629
1.22	0.05629
1.24	0.05629
1.26	0.05629
1.28	0.05629
1.3	0.05629
1.32	0.05629
1.34	0.05436
1.36	0.05629
1.38	0.05629
1.4	0.05824
1.42	0.05824
1.44	0.05629
1.46	0.05629
1.48	0.05629
1.5	0.05436
1.52	0.05436
1.54	0.05243
1.56	0.05436
1.58	0.05436
1.6	0.05436
1.62	0.05436
1.64	0.05436
1.66	0.05243
1.68	0.05243
1.7	0.05243
1.72	0.05243
1.74	0.05243
1.76	0.05243
1.78	0.05243
1.8	0.05243
1.82	0.05243
1.84	0.05243
1.86	0.05243
1.88	0.05051
1.9	0.05051
1.92	0.05051
1.94	0.05051
1.96	0.05051
1.98	0.05051
2	0.05051
2.02	0.05051
2.04	0.05051
2.06	0.05051
2.08	0.05243
2.1	0.05243
2.12	0.05436
2.14	0.05436
2.16	0.05436
2.18	0.05243
2.2	0.05243
2.22	0.05243
2.24	0.05051
2.26	0.05051
2.28	0.05051
2.3	0.05051
2.32	0.05243
2.34	0.05243
2.36	0.05243
2.38	0.05243
2.4	0.05243
2.42	0.05243
2.44	0.05243
2.46	0.05243
2.48	0.05051
2.5	0.05243
2.52	0.05243
2.54	0.05243
2.56	0.05051
2.58	0.05051
2.6	0.05051
2.62	0.05051
2.64	0.05243
2.66	0.05243
2.68	0.05243
2.7	0.05243
2.72	0.05243
2.74	0.05243
2.76	0.05243
2.78	0.05243
2.8	0.05243
2.82	0.05243
2.84	0.05243
2.86	0.05243
2.88	0.05243
2.9	0.05243
2.92	0.05243
2.94	0.05243
2.96	0.05243
2.98	0.05436
3	0.05629
3.02	0.05629
3.04	0.05824
3.06	0.05824
3.08	0.05824
3.1	0.05824
3.12	0.05824
3.14	0.05824
3.16	0.05824
3.18	0.05824
3.2	0.05824
3.22	0.05824
3.24	0.05824
3.26	0.05824
3.28	0.05824
3.3	0.05629
3.32	0.05629
3.34	0.05629
3.36	0.05629
3.38	0.05629
3.4	0.05629
3.42	0.05629
3.44	0.05629
3.46	0.05629
3.48	0.05824
3.5	0.06019
3.52	0.06019
3.54	0.06215
3.56	0.06412
3.58	0.06412
3.6	0.0661
3.62	0.06808
3.64	0.0741
3.66	0.0802
3.68	0.08432
3.7	0.08432
3.72	0.08226
3.74	0.07613
3.76	0.07209
3.78	0.07008
3.8	0.06808
3.82	0.0661
3.84	0.06808
3.86	0.06808
3.88	0.07209
3.9	0.07613
3.92	0.07816
3.94	0.08226
3.96	0.08432
3.98	0.08848
4	0.09267
4.02	0.10119
4.04	0.10334
4.06	0.10119
4.08	0.09691
4.1	0.09479
4.12	0.09057
4.14	0.08848
4.16	0.08639
4.18	0.08226
4.2	0.0802
4.22	0.07613
4.24	0.07209
4.26	0.07008
4.28	0.06808
4.3	0.06808
4.32	0.06808
4.34	0.07008
4.36	0.07008
4.38	0.07209
4.4	0.07613
4.42	0.07816
4.44	0.08226
4.46	0.08226
4.48	0.08432
4.5	0.08639
4.52	0.08848
4.54	0.09057
4.56	0.09691
4.58	0.10119
4.6	0.10551
4.62	0.10987
4.64	0.11207
4.66	0.11207
4.68	0.10987
4.7	0.10551
4.72	0.10551
4.74	0.10551
4.76	0.10551
4.78	0.10987
4.8	0.11651
4.82	0.12551
4.84	0.13937
4.86	0.16599
4.88	0.20514
4.9	0.25732
4.92	0.34964
4.94	0.49273
4.96	0.7253
4.98	1.26041
5	2.70757
5.02	2.70757
5.04	1.92942
5.06	0.82676
5.08	0.49806
5.1	0.34208
5.12	0.27944
5.14	0.2512
5.16	0.23628
5.18	0.21621
5.2	0.19435
5.22	0.17354
5.24	0.15369
5.26	0.1347

## Sheet: Figure S2Di data
0.01		0.008
x (Distance along gel(	y (Optical density)	x (Distance along gel(	y (Optical density)
0	0.037324	0	0.052432
0.02	0.037324	0.02	0.05339
0.04	0.040996	0.04	0.057251
0.06	0.041052	0.06	0.061148
0.08	0.042928	0.08	0.065079
0.1	0.044812	0.1	0.068084
0.12	0.050514	0.12	0.06904
0.14	0.054563	0.14	0.07401
0.16	0.060187	0.16	0.081172
0.18	0.066096	0.18	0.08529
0.2	0.072086	0.2	0.089448
0.22	0.079187	0.22	0.093158
0.24	0.08792	0.24	0.094786
0.26	0.10204	0.26	0.094263
0.28	0.104265	0.28	0.090123
0.3	0.109875	0.3	0.079821
0.32	0.11261	0.32	0.070768
0.34	0.114284	0.34	0.066096
0.36	0.116506	0.36	0.066096
0.38	0.118738	0.38	0.06689
0.4	0.118738	0.4	0.071999
0.42	0.10551	0.42	0.084176
0.44	0.088477	0.44	0.10505
0.46	0.076126	0.46	0.134248
0.48	0.072086	0.48	0.164196
0.5	0.072086	0.5	0.18431
0.52	0.072086	0.52	0.177873
0.54	0.080204	0.54	0.1423
0.56	0.10551	0.56	0.098861
0.58	0.125507	0.58	0.083114
0.6	0.158567	0.6	0.076506
0.62	0.199714	0.62	0.068942
0.64	0.245172	0.64	0.06572
0.66	0.255786	0.66	0.063746
0.68	0.254252	0.68	0.061782
0.7	0.171012	0.7	0.060187
0.72	0.130078	0.72	0.060187
0.74	0.116506	0.74	0.060187
0.76	0.107687	0.76	0.060791
0.78	0.099044	0.78	0.064246
0.8	0.092673	0.8	0.067736
0.82	0.09057	0.82	0.068967
0.84	0.088477	0.84	0.069455
0.86	0.086394	0.86	0.069548
0.88	0.086394	0.88	0.070191
0.9	0.086394	0.9	0.070754
0.92	0.086394	0.92	0.070013
0.94	0.088477	0.94	0.065232
0.96	0.092673	0.96	0.060187
0.98	0.09691	0.98	0.060074
1	0.099044	1	0.059267
1.02	0.099532	1.02	0.057934
1.04	0.101189	1.04	0.056292
1.06	0.10551	1.06	0.056292
1.08	0.10551	1.08	0.056292
1.1	0.09691	1.1	0.056007
1.12	0.094786	1.12	0.054358
1.14	0.094786	1.14	0.054358
1.16	0.094786	1.16	0.054358
1.18	0.09057	1.18	0.054358
1.2	0.086394	1.2	0.054358
1.22	0.082258	1.22	0.054358
1.24	0.080204	1.24	0.054618
1.26	0.080204	1.26	0.056292
1.28	0.080142	1.28	0.056292
1.3	0.078161	1.3	0.056292
1.32	0.078161	1.32	0.056292
1.34	0.078161	1.34	0.056292
1.36	0.078161	1.36	0.056292
1.38	0.076219	1.38	0.056292
1.4	0.07625	1.4	0.056292
1.42	0.078161	1.42	0.056292
1.44	0.078161	1.44	0.056292
1.46	0.078161	1.46	0.056292
1.48	0.078161	1.48	0.056292
1.5	0.078161	1.5	0.056292
1.52	0.080204	1.52	0.056292
1.54	0.080204	1.54	0.056292
1.56	0.080578	1.56	0.056292
1.58	0.080609	1.58	0.056292
1.6	0.078594	1.6	0.056292
1.62	0.078161	1.62	0.056292
1.64	0.078161	1.64	0.056292
1.66	0.078161	1.66	0.056222
1.68	0.076126	1.68	0.05557
1.7	0.074102	1.7	0.055585
1.72	0.074102	1.72	0.055488
1.74	0.074102	1.74	0.054358
1.76	0.074777	1.76	0.054192
1.78	0.076126	1.78	0.052432
1.8	0.076126	1.8	0.052432
1.82	0.074102	1.82	0.052432
1.84	0.072086	1.84	0.052432
1.86	0.072086	1.86	0.05233
1.88	0.072086	1.88	0.051044
1.9	0.072086	1.9	0.050514
1.92	0.072086	1.92	0.050514
1.94	0.07008	1.94	0.050419
1.96	0.07008	1.96	0.049118
1.98	0.068084	1.98	0.049196
2	0.068084	2	0.050514
2.02	0.068084	2.02	0.050514
2.04	0.068084	2.04	0.050514
2.06	0.068084	2.06	0.050625
2.08	0.066096	2.08	0.052564
2.1	0.066096	2.1	0.055152
2.12	0.066096	2.12	0.062235
2.14	0.066849	2.14	0.07128
2.16	0.068084	2.16	0.070961
2.18	0.07008	2.18	0.063753
2.2	0.074102	2.2	0.056119
2.22	0.080204	2.22	0.052349
2.24	0.080204	2.24	0.050514
2.26	0.080204	2.26	0.050514
2.28	0.076126	2.28	0.050514
2.3	0.074102	2.3	0.050524
2.32	0.072086	2.32	0.050828
2.34	0.070536	2.34	0.052379
2.36	0.070506	2.36	0.050736
2.38	0.07008	2.38	0.050514
2.4	0.07008	2.4	0.05052
2.42	0.069748	2.42	0.050742
2.44	0.068084	2.44	0.052432
2.46	0.07008	2.46	0.052432
2.48	0.07008	2.48	0.052432
2.5	0.070293	2.5	0.052464
2.52	0.07227	2.52	0.054387
2.54	0.074255	2.54	0.056292
2.56	0.07625	2.56	0.056292
2.58	0.078253	2.58	0.056292
2.6	0.080204	2.6	0.056278
2.62	0.080204	2.62	0.054358
2.64	0.080204	2.64	0.054358
2.66	0.084321	2.66	0.054358
2.68	0.084321	2.68	0.054358
2.7	0.080204	2.7	0.054358
2.72	0.080204	2.72	0.054358
2.74	0.080204	2.74	0.056238
2.76	0.080204	2.76	0.056292
2.78	0.082258	2.78	0.056292
2.8	0.082258	2.8	0.056292
2.82	0.082258	2.82	0.056292
2.84	0.080515	2.84	0.056292
2.86	0.080204	2.86	0.05439
2.88	0.080204	2.88	0.054358
2.9	0.080204	2.9	0.054358
2.92	0.082258	2.92	0.054358
2.94	0.082258	2.94	0.056062
2.96	0.082258	2.96	0.057785
2.98	0.084321	2.98	0.056334
3	0.086394	3	0.056292
3.02	0.086394	3.02	0.056292
3.04	0.086394	3.04	0.056292
3.06	0.086394	3.06	0.056558
3.08	0.088477	3.08	0.058174
3.1	0.088477	3.1	0.058235
3.12	0.09057	3.12	0.058235
3.14	0.09057	3.14	0.058556
3.16	0.092673	3.16	0.060115
3.18	0.094786	3.18	0.060187
3.2	0.094786	3.2	0.060187
3.22	0.09691	3.22	0.061674
3.24	0.095945	3.24	0.061738
3.26	0.094786	3.26	0.06027
3.28	0.092673	3.28	0.058757
3.3	0.092673	3.3	0.058261
3.32	0.09057	3.32	0.058674
3.34	0.088477	3.34	0.058716
3.36	0.088477	3.36	0.060095
3.38	0.086394	3.38	0.060187
3.4	0.086394	3.4	0.060187
3.42	0.086394	3.42	0.061509
3.44	0.087214	3.44	0.061592
3.46	0.088477	3.46	0.063401
3.48	0.089238	3.48	0.068491
3.5	0.09057	3.5	0.069987
3.52	0.092673	3.52	0.064701
3.54	0.09691	3.54	0.060509
3.56	0.097557	3.56	0.060187
3.58	0.099044	3.58	0.060187
3.6	0.101189	3.6	0.060803
3.62	0.101189	3.62	0.062036
3.64	0.103344	3.64	0.063941
3.66	0.107687	3.66	0.064117
3.68	0.112074	3.68	0.065912
3.7	0.118738	3.7	0.069701
3.72	0.123239	3.72	0.070783
3.74	0.123239	3.74	0.071967
3.76	0.123583	3.76	0.072086
3.78	0.125507	3.78	0.073895
3.8	0.127787	3.8	0.075157
3.82	0.134699	3.82	0.076035
3.84	0.141722	3.84	0.078974
3.86	0.151451	3.86	0.081933
3.88	0.161028	3.88	0.08409
3.9	0.168609	3.9	0.088004
3.92	0.178653	3.92	0.092188
3.94	0.183824	3.94	0.096412
3.96	0.183824	3.96	0.098789
3.98	0.181231	3.98	0.099044
4	0.181231	4	0.100925
4.02	0.181231	4.02	0.101189
4.04	0.183982	4.04	0.101189
4.06	0.189056	4.06	0.101189
4.08	0.189056	4.08	0.102168
4.1	0.183824	4.1	0.10321
4.12	0.176091	4.12	0.103344
4.14	0.163502	4.14	0.103344
4.16	0.15612	4.16	0.101486
4.18	0.148862	4.18	0.097509
4.2	0.144089	4.2	0.095087
4.22	0.141722	4.22	0.092977
4.24	0.139368	4.24	0.091922
4.26	0.137027	4.26	0.090753
4.28	0.137027	4.28	0.088789
4.3	0.137027	4.3	0.087408
4.32	0.137027	4.32	0.086128
4.34	0.137701	4.34	0.082411
4.36	0.141722	4.36	0.080445
4.38	0.142475	4.38	0.080204
4.4	0.146469	4.4	0.080204
4.42	0.153687	4.42	0.080808
4.44	0.153687	4.44	0.083761
4.46	0.153687	4.46	0.086633
4.48	0.148862	4.48	0.089983
4.5	0.148862	4.5	0.092316
4.52	0.144089	4.52	0.092673
4.54	0.144089	4.54	0.092673
4.56	0.147556	4.56	0.092673
4.58	0.151268	4.58	0.092673
4.6	0.158567	4.6	0.093916
4.62	0.168494	4.62	0.097205
4.64	0.174779	4.64	0.103643
4.66	0.176091	4.66	0.105406
4.68	0.176091	4.68	0.112647
4.7	0.176091	4.7	0.119721
4.72	0.176091	4.72	0.126492
4.74	0.178653	4.74	0.131499
4.76	0.183824	4.76	0.132382
4.78	0.186432	4.78	0.132382
4.8	0.189056	4.8	0.13092
4.82	0.196094	4.82	0.128706
4.84	0.209721	4.84	0.126409
4.86	0.253456	4.86	0.124124
4.88	0.324109	4.88	0.123322
4.9	0.427507	4.9	0.123548
4.92	0.508913	4.92	0.125704
4.94	0.569202	4.94	0.133489
4.96	0.621594	4.96	0.146565
4.98	0.675083	4.98	0.165275
5	0.712659	5	0.192214
5.02	0.712922	5.02	0.231803
5.04	0.658352	5.04	0.293799
5.06	0.538293	5.06	0.386723
5.08	0.438057	5.08	0.515638
5.1	0.381234	5.1	0.686258
5.12	0.356854	5.12	0.918678
5.14	0.334658	5.14	0.975176
5.16	0.30963	5.16	0.908188
5.18	0.289269	5.18	0.657887
5.2	0.266661	5.2	0.433322
5.22	0.248178	5.22	0.304895
5.24	0.236278	5.24	0.251152
5.26	0.227563	5.26	0.231083
5.28	0.227563	5.28	0.225392
		5.3	0.222497
		5.32	0.215451
		5.34	0.203109
		5.36	0.189753

[truncated: 11 more sheets: Figure S2Dii data, Figure S2Ei data, Figure S2Eii data, Figure S2Fi data, Figure S2Fii data, Figure S3 data, Figure S4A data, Figure S4B data, Figure S5 data, Figure S6A-B data, Figure S6C-E data]
